# Supplementary material for: Machine learning approach to predict protein phosphorylation sites by incorporating evolutionary information
Source: BMC Bioinformatics. 2010 May 21;11:273. doi: 10.1186/1471-2105-11-273 (PMC2887807; doi:10.1186/1471-2105-11-273)
Supplement: Additional file 1 — Training dataset: A. The A dataset is the phospho.ELM version 8.1 database that was released on Aug 12, 2008. The dataset contains 6019 protein entries with a total of 18253 annotations of phosphorylation sites. Of these annotations 13320 phosphorylated serine sites, 2766 threonine sites, 2166 tyrosine sites were annotated. There was an additional annotation of phosphorylated histidine. The Phospho.ELM is a database of S/T/Y phosphorylation sites hosted at the URL http://phospho.elm.eu.org/. It was collected on December 2008. [file 1471-2105-11-273-S1.ZIP]

Archive with 5 entries (4 files):
- A-dataset/
- A-dataset/A-dataset.csv
- A-dataset/A-dataset.ods
- A-dataset/A-dataset.txt
- A-dataset/A-dataset.xls
