# Supplementary material for: Machine learning approach to predict protein phosphorylation sites by incorporating evolutionary information
Source: BMC Bioinformatics. 2010 May 21;11:273. doi: 10.1186/1471-2105-11-273 (PMC2887807; doi:10.1186/1471-2105-11-273)
Supplement: Additional file 2 — Training dataset: A'. dataset was prepared from the dataset A that contained every proteins of the A dataset except the protein containing the histidine phosphorylated site. We discarded this entry because the objective of this work was to classify only the most frequently occurred phosphorylated sites which are serine, threonine and tyrosine residues. [file 1471-2105-11-273-S2.ZIP]

Archive with 4 entries (3 files):
- A'-dataset/
- A'-dataset/A'-dataset.csv
- A'-dataset/A'-dataset.ods
- A'-dataset/A'-dataset.xls
