# Supplementary material for: Machine learning approach to predict protein phosphorylation sites by incorporating evolutionary information
Source: BMC Bioinformatics. 2010 May 21;11:273. doi: 10.1186/1471-2105-11-273 (PMC2887807; doi:10.1186/1471-2105-11-273)
Supplement: Additional file 3 — Training dataset: A". The testing dataset B contains 294 protein entries which were also in the A' dataset. So these common 294 entries were discarded from the A' dataset to form a new training dataset A" which is disjoint from the testing dataset B. [file 1471-2105-11-273-S3.ZIP]

Archive with 5 entries (4 files):
- A''-dataset/
- A''-dataset/A''-dataset.csv
- A''-dataset/A''-dataset.ods
- A''-dataset/A''-dataset.txt
- A''-dataset/A''-dataset.xls
