# Supplementary material for: Machine learning approach to predict protein phosphorylation sites by incorporating evolutionary information
Source: BMC Bioinformatics. 2010 May 21;11:273. doi: 10.1186/1471-2105-11-273 (PMC2887807; doi:10.1186/1471-2105-11-273)
Supplement: Additional file 3 — Training dataset: A". The testing dataset B contains 294 protein entries which were also in the A' dataset. So these common 294 entries were discarded from the A' dataset to form a new training dataset A" which is disjoint from the testing dataset B. [file 1471-2105-11-273-S3.ZIP › A''-dataset/A''-dataset.txt]

Serial "Common Protein accessions in Both A' and B dataset"/"Uncommon Protein Accession Numbers of training dataset A'  "
<1>: Uncommon Training item of A' =  P06730
<2>: Uncommon Training item of A' =  P16234
<3>: Uncommon Training item of A' =  O75165
<4>: Uncommon Training item of A' =  Q64355
<5>: Uncommon Training item of A' =  Q15464
<6>: Uncommon Training item of A' =  P48751
<7>: Uncommon Training item of A' =  ENSMUSP00000017290
<8>: Uncommon Training item of A' =  Q13257
<9>: Uncommon Training item of A' =  Q96FF9
<10>: Uncommon Training item of A' =  Q9BRG2
<11>: Uncommon Training item of A' =  Q922Y0
<12>: Uncommon Training item of A' =  P97386
<13>: Uncommon Training item of A' =  O00193
<14>: Uncommon Training item of A' =  O14639
<15>: Uncommon Training item of A' =  Q9Y316
<16>: Uncommon Training item of A' =  Q9UPT8
<17>: Uncommon Training item of A' =  P04711
<18>: Uncommon Training item of A' =  Q80TR1
<19>: Uncommon Training item of A' =  Q8BJY3
<20>: Uncommon Training item of A' =  Q96MG7
<21>: Uncommon Training item of A' =  Q9H2Y7
<22>: Uncommon Training item of A' =  Q70J99
<23>: Uncommon Training item of A' =  P58012
<24>: Uncommon Training item of A' =  P07384
<25>: Uncommon Training item of A' =  P50431
<26>: Uncommon Training item of A' =  Q61703
<27>: Uncommon Training item of A' =  Q9NSE4
<28>: Uncommon Training item of A' =  O54890
<29>: Uncommon Training item of A' =  Q69ZC8
<30>: Uncommon Training item of A' =  Q62036
<31>: Uncommon Training item of A' =  ENSP00000248419
<32>: Uncommon Training item of A' =  Q811D2
<33>: Uncommon Training item of A' =  O70468
<34>: Uncommon Training item of A' =  P04625
<35>: Uncommon Training item of A' =  A4D1E1
<36>: Uncommon Training item of A' =  P26432
<37>: Uncommon Training item of A' =  P30291
<38>: Uncommon Training item of A' =  Q9Y6D6
<39>: Uncommon Training item of A' =  Q5XJV7
<40>: Uncommon Training item of A' =  ENSMUSP00000075772
<41>: Uncommon Training item of A' =  ENSP00000374586
<42>: Uncommon Training item of A' =  Q92610
<43>: Uncommon Training item of A' =  ENSMUSP00000036353
<44>: Uncommon Training item of A' =  P46096
<45>: Uncommon Training item of A' =  ENSMUSP00000039351
<46>: Uncommon Training item of A' =  Q6VN19
<47>: Uncommon Training item of A' =  Q8R4E6
<48>: Uncommon Training item of A' =  P19447
<49>: Uncommon Training item of A' =  Q5SWU9
<50>: Uncommon Training item of A' =  ENSMUSP00000037821
<51>: Uncommon Training item of A' =  P26433
<52>: Uncommon Training item of A' =  Q9ES28
<53>: Uncommon Training item of A' =  Q9JHU4
<54>: Uncommon Training item of A' =  P11362
<55>: Uncommon Training item of A' =  Q9Z1T6
<1>: P08581 is common in both A' dataset and B dataset
<56>: Uncommon Training item of A' =  P18654
<57>: Uncommon Training item of A' =  P27361
<58>: Uncommon Training item of A' =  A1L390
<59>: Uncommon Training item of A' =  O54724
<60>: Uncommon Training item of A' =  Q99N96
<61>: Uncommon Training item of A' =  P17182
<62>: Uncommon Training item of A' =  Q96B36
<63>: Uncommon Training item of A' =  Q96D71
<64>: Uncommon Training item of A' =  P99028
<65>: Uncommon Training item of A' =  Q9H3Z4
<66>: Uncommon Training item of A' =  Q811B3
<67>: Uncommon Training item of A' =  Q13507
<68>: Uncommon Training item of A' =  Q86W56
<69>: Uncommon Training item of A' =  Q8K4B0
<70>: Uncommon Training item of A' =  P19105
<71>: Uncommon Training item of A' =  ENSP00000332646
<72>: Uncommon Training item of A' =  O94874
<73>: Uncommon Training item of A' =  Q13371
<74>: Uncommon Training item of A' =  O75153
<75>: Uncommon Training item of A' =  P07550
<76>: Uncommon Training item of A' =  Q9CS00
<77>: Uncommon Training item of A' =  Q61189
<78>: Uncommon Training item of A' =  P68251
<79>: Uncommon Training item of A' =  P25322
<80>: Uncommon Training item of A' =  Q9NZJ0
<81>: Uncommon Training item of A' =  Q9JJW5
<82>: Uncommon Training item of A' =  Q9P286
<83>: Uncommon Training item of A' =  O35613
<84>: Uncommon Training item of A' =  Q13163
<85>: Uncommon Training item of A' =  Q9Z1D1
<86>: Uncommon Training item of A' =  P09470
<87>: Uncommon Training item of A' =  Q9P107
<88>: Uncommon Training item of A' =  P97819
<89>: Uncommon Training item of A' =  O43164
<90>: Uncommon Training item of A' =  Q9Y2X3
<91>: Uncommon Training item of A' =  P08238
<2>: P13224 is common in both A' dataset and B dataset
<3>: P06127 is common in both A' dataset and B dataset
<92>: Uncommon Training item of A' =  O75923
<93>: Uncommon Training item of A' =  P50502
<94>: Uncommon Training item of A' =  Q810V0
<95>: Uncommon Training item of A' =  Q6NVF9
<96>: Uncommon Training item of A' =  P05388
<97>: Uncommon Training item of A' =  P50613
<4>: Q9Y618 is common in both A' dataset and B dataset
<98>: Uncommon Training item of A' =  Q9UGR2
<99>: Uncommon Training item of A' =  P21802
<5>: Q9NWQ8 is common in both A' dataset and B dataset
<100>: Uncommon Training item of A' =  P40694
<101>: Uncommon Training item of A' =  Q9H4H8
<6>: P04792 is common in both A' dataset and B dataset
<102>: Uncommon Training item of A' =  Q8CGI1
<103>: Uncommon Training item of A' =  ENSP00000348253
<7>: P24394 is common in both A' dataset and B dataset
<104>: Uncommon Training item of A' =  O08784
<105>: Uncommon Training item of A' =  Q9ULW0
<106>: Uncommon Training item of A' =  O14493
<107>: Uncommon Training item of A' =  Q8NG31
<108>: Uncommon Training item of A' =  Q63945
<109>: Uncommon Training item of A' =  Q15084
<110>: Uncommon Training item of A' =  Q15758
<8>: Q05397 is common in both A' dataset and B dataset
<111>: Uncommon Training item of A' =  P18431
<112>: Uncommon Training item of A' =  P51954
<113>: Uncommon Training item of A' =  O09030
<114>: Uncommon Training item of A' =  Q9H4A4
<115>: Uncommon Training item of A' =  Q76KJ5
<116>: Uncommon Training item of A' =  Q9Y5S9
<117>: Uncommon Training item of A' =  O55106
<118>: Uncommon Training item of A' =  P78316
<119>: Uncommon Training item of A' =  P25323
<120>: Uncommon Training item of A' =  Q5UIP0
<121>: Uncommon Training item of A' =  Q9BWF3
<122>: Uncommon Training item of A' =  Q9JKV1
<123>: Uncommon Training item of A' =  Q10728
<124>: Uncommon Training item of A' =  Q9WV48
<125>: Uncommon Training item of A' =  O08539
<126>: Uncommon Training item of A' =  Q02952
<127>: Uncommon Training item of A' =  Q99K99
<128>: Uncommon Training item of A' =  Q9HC35
<129>: Uncommon Training item of A' =  P46019
<130>: Uncommon Training item of A' =  Q9UBF8
<131>: Uncommon Training item of A' =  Q9EPK8
<132>: Uncommon Training item of A' =  Q5EBL8
<133>: Uncommon Training item of A' =  Q5SSI6
<134>: Uncommon Training item of A' =  P45973
<135>: Uncommon Training item of A' =  Q15645
<136>: Uncommon Training item of A' =  Q924A2
<137>: Uncommon Training item of A' =  O55003
<138>: Uncommon Training item of A' =  Q5SXA9
<139>: Uncommon Training item of A' =  Q9JMD3
<140>: Uncommon Training item of A' =  O75077
<141>: Uncommon Training item of A' =  ENSP00000265148
<142>: Uncommon Training item of A' =  Q8BG95
<143>: Uncommon Training item of A' =  P49715
<144>: Uncommon Training item of A' =  Q9H1A4
<145>: Uncommon Training item of A' =  P15941
<146>: Uncommon Training item of A' =  Q15052
<147>: Uncommon Training item of A' =  P35367
<148>: Uncommon Training item of A' =  Q07960
<9>: P52292 is common in both A' dataset and B dataset
<149>: Uncommon Training item of A' =  ENSP00000343042
<150>: Uncommon Training item of A' =  Q811D0
<151>: Uncommon Training item of A' =  P52594
<152>: Uncommon Training item of A' =  P13349
<153>: Uncommon Training item of A' =  Q53RE8
<154>: Uncommon Training item of A' =  P49023
<155>: Uncommon Training item of A' =  Q9BSQ5
<156>: Uncommon Training item of A' =  P04180
<157>: Uncommon Training item of A' =  ENSMUSP00000035220
<158>: Uncommon Training item of A' =  P30414
<159>: Uncommon Training item of A' =  Q9D6Z1
<160>: Uncommon Training item of A' =  O76061
<161>: Uncommon Training item of A' =  Q80VI1
<162>: Uncommon Training item of A' =  Q8R0G9
<163>: Uncommon Training item of A' =  ENSP00000261937
<164>: Uncommon Training item of A' =  Q13442
<165>: Uncommon Training item of A' =  ENSP00000302777
<166>: Uncommon Training item of A' =  Q99K90
<167>: Uncommon Training item of A' =  Q7KZF4
<168>: Uncommon Training item of A' =  P22091
<169>: Uncommon Training item of A' =  Q8NB46
<170>: Uncommon Training item of A' =  Q9BW85
<171>: Uncommon Training item of A' =  Q61502
<172>: Uncommon Training item of A' =  Q8CH77
<173>: Uncommon Training item of A' =  ENSP00000256552
<174>: Uncommon Training item of A' =  P70255
<175>: Uncommon Training item of A' =  Q14586
<176>: Uncommon Training item of A' =  Q04917
<177>: Uncommon Training item of A' =  Q8BHI7
<178>: Uncommon Training item of A' =  Q9QZX8
<179>: Uncommon Training item of A' =  P13569
<10>: Q9Z0R6 is common in both A' dataset and B dataset
<180>: Uncommon Training item of A' =  Q01664
<181>: Uncommon Training item of A' =  P54198
<182>: Uncommon Training item of A' =  P35486
<183>: Uncommon Training item of A' =  Q9QZE7
<184>: Uncommon Training item of A' =  Q86SJ2
<185>: Uncommon Training item of A' =  Q6PDL0
<186>: Uncommon Training item of A' =  P28738
<187>: Uncommon Training item of A' =  Q14739
<188>: Uncommon Training item of A' =  P13688
<189>: Uncommon Training item of A' =  Q9Y4C8
<190>: Uncommon Training item of A' =  ENSRNOP00000022908
<191>: Uncommon Training item of A' =  Q13136
<192>: Uncommon Training item of A' =  P70677
<193>: Uncommon Training item of A' =  O15160
<194>: Uncommon Training item of A' =  Q9NUW8
<195>: Uncommon Training item of A' =  Q9UHD2
<196>: Uncommon Training item of A' =  Q9BRZ2
<197>: Uncommon Training item of A' =  Q62417
<198>: Uncommon Training item of A' =  ENSMUSP00000023741
<199>: Uncommon Training item of A' =  O95644
<200>: Uncommon Training item of A' =  P46108
<201>: Uncommon Training item of A' =  O35973
<202>: Uncommon Training item of A' =  Q9NQ66
<203>: Uncommon Training item of A' =  Q8N1G4
<204>: Uncommon Training item of A' =  P19634
<205>: Uncommon Training item of A' =  Q9P2G4
<206>: Uncommon Training item of A' =  Q9BY84
<207>: Uncommon Training item of A' =  Q9UQ07
<208>: Uncommon Training item of A' =  P49327
<209>: Uncommon Training item of A' =  P19793
<210>: Uncommon Training item of A' =  P48776
<211>: Uncommon Training item of A' =  P19174
<212>: Uncommon Training item of A' =  Q61033
<213>: Uncommon Training item of A' =  Q9Y4C1
<214>: Uncommon Training item of A' =  Q99JG2
<215>: Uncommon Training item of A' =  P26955
<216>: Uncommon Training item of A' =  Q9UQQ2
<217>: Uncommon Training item of A' =  Q8BYH8
<218>: Uncommon Training item of A' =  O75150
<219>: Uncommon Training item of A' =  P16382
<220>: Uncommon Training item of A' =  Q9Z1Y4
<221>: Uncommon Training item of A' =  Q3THG9
<222>: Uncommon Training item of A' =  Q3UJU9
<223>: Uncommon Training item of A' =  Q56NI9
<224>: Uncommon Training item of A' =  O75943
<225>: Uncommon Training item of A' =  Q969T4
<226>: Uncommon Training item of A' =  P17480
<227>: Uncommon Training item of A' =  Q96S82
<228>: Uncommon Training item of A' =  P49795
<229>: Uncommon Training item of A' =  P07477
<230>: Uncommon Training item of A' =  Q4JIM5
<231>: Uncommon Training item of A' =  ENSP00000350716
<232>: Uncommon Training item of A' =  ENSMUSP00000095291
<233>: Uncommon Training item of A' =  Q60977
<234>: Uncommon Training item of A' =  Q13651
<235>: Uncommon Training item of A' =  P23818
<236>: Uncommon Training item of A' =  Q15555
<237>: Uncommon Training item of A' =  P19156
<238>: Uncommon Training item of A' =  P25976
<239>: Uncommon Training item of A' =  P12955
<240>: Uncommon Training item of A' =  Q3UHH8
<241>: Uncommon Training item of A' =  Q8VHJ5
<242>: Uncommon Training item of A' =  P62482
<243>: Uncommon Training item of A' =  Q16633
<244>: Uncommon Training item of A' =  O70305
<245>: Uncommon Training item of A' =  P35221
<246>: Uncommon Training item of A' =  Q9NZL3
<247>: Uncommon Training item of A' =  Q9BSE2
<248>: Uncommon Training item of A' =  P80723
<249>: Uncommon Training item of A' =  Q8TDR0
<250>: Uncommon Training item of A' =  P23634
<251>: Uncommon Training item of A' =  ENSP00000318861
<252>: Uncommon Training item of A' =  O15550
<253>: Uncommon Training item of A' =  P49761
<254>: Uncommon Training item of A' =  Q80V31
<255>: Uncommon Training item of A' =  Q9NY33
<256>: Uncommon Training item of A' =  P53673
<257>: Uncommon Training item of A' =  Q14684
<258>: Uncommon Training item of A' =  O43781
<259>: Uncommon Training item of A' =  Q7TSH2
<260>: Uncommon Training item of A' =  P02686
<261>: Uncommon Training item of A' =  P13861
<262>: Uncommon Training item of A' =  P59114
<263>: Uncommon Training item of A' =  Q9UNE7
<264>: Uncommon Training item of A' =  P08727
<265>: Uncommon Training item of A' =  Q93074
<266>: Uncommon Training item of A' =  Q9UBI6
<267>: Uncommon Training item of A' =  O89086
<268>: Uncommon Training item of A' =  P05064
<269>: Uncommon Training item of A' =  Q8VD63
<270>: Uncommon Training item of A' =  ENSMUSP00000059039
<271>: Uncommon Training item of A' =  O94979
<272>: Uncommon Training item of A' =  ENSP00000296859
<273>: Uncommon Training item of A' =  ENSP00000369887
<274>: Uncommon Training item of A' =  Q13057
<275>: Uncommon Training item of A' =  Q15131
<276>: Uncommon Training item of A' =  Q53GA4
<277>: Uncommon Training item of A' =  Q7Z3B3
<11>: P21333 is common in both A' dataset and B dataset
<278>: Uncommon Training item of A' =  Q04695
<279>: Uncommon Training item of A' =  Q9Y4G6
<280>: Uncommon Training item of A' =  P48058
<281>: Uncommon Training item of A' =  Q96IV6
<282>: Uncommon Training item of A' =  P48048
<283>: Uncommon Training item of A' =  O95625
<284>: Uncommon Training item of A' =  Q5T0N5
<285>: Uncommon Training item of A' =  Q4W5G0
<286>: Uncommon Training item of A' =  O94992
<12>: Q8TEM1 is common in both A' dataset and B dataset
<287>: Uncommon Training item of A' =  Q99JX3
<288>: Uncommon Training item of A' =  O70435
<289>: Uncommon Training item of A' =  O15037
<290>: Uncommon Training item of A' =  O14401
<291>: Uncommon Training item of A' =  Q9Y2J2
<292>: Uncommon Training item of A' =  Q62785
<293>: Uncommon Training item of A' =  Q5FVN1
<294>: Uncommon Training item of A' =  Q9H8W4
<295>: Uncommon Training item of A' =  Q8WUB8
<296>: Uncommon Training item of A' =  Q9BRD0
<297>: Uncommon Training item of A' =  P04370
<298>: Uncommon Training item of A' =  Q15057
<299>: Uncommon Training item of A' =  Q96PY5
<300>: Uncommon Training item of A' =  O94804
<301>: Uncommon Training item of A' =  O35345
<302>: Uncommon Training item of A' =  Q9Z1R2
<303>: Uncommon Training item of A' =  P53564
<304>: Uncommon Training item of A' =  Q02539
<305>: Uncommon Training item of A' =  P09023
<306>: Uncommon Training item of A' =  Q9D1R2
<307>: Uncommon Training item of A' =  Q9D5V6
<13>: Q6PGF7 is common in both A' dataset and B dataset
<308>: Uncommon Training item of A' =  P62750
<309>: Uncommon Training item of A' =  Q9NTZ6
<310>: Uncommon Training item of A' =  P98172
<311>: Uncommon Training item of A' =  Q9JKP8
<312>: Uncommon Training item of A' =  Q9NVU7
<313>: Uncommon Training item of A' =  Q9C0H9
<314>: Uncommon Training item of A' =  P08941
<315>: Uncommon Training item of A' =  P14733
<316>: Uncommon Training item of A' =  Q7TSC1
<317>: Uncommon Training item of A' =  O75554
<318>: Uncommon Training item of A' =  O15287
<319>: Uncommon Training item of A' =  P31324
<320>: Uncommon Training item of A' =  ENSP00000293233
<321>: Uncommon Training item of A' =  Q91VK4
<322>: Uncommon Training item of A' =  Q9H0D6
<323>: Uncommon Training item of A' =  ENSP00000356110
<324>: Uncommon Training item of A' =  Q12872
<14>: P20700 is common in both A' dataset and B dataset
<325>: Uncommon Training item of A' =  Q6RI45
<326>: Uncommon Training item of A' =  ENSP00000236925
<327>: Uncommon Training item of A' =  Q9GZY6
<328>: Uncommon Training item of A' =  Q8NEN9
<329>: Uncommon Training item of A' =  Q12798
<330>: Uncommon Training item of A' =  ENSP00000341324
<331>: Uncommon Training item of A' =  Q6NXI6
<332>: Uncommon Training item of A' =  Q02763
<15>: P16383 is common in both A' dataset and B dataset
<333>: Uncommon Training item of A' =  Q80SY5
<334>: Uncommon Training item of A' =  O95232
<335>: Uncommon Training item of A' =  Q9UHB6
<336>: Uncommon Training item of A' =  Q7TPS5
<337>: Uncommon Training item of A' =  ENSP00000368949
<338>: Uncommon Training item of A' =  Q8K4E0
<339>: Uncommon Training item of A' =  P16951
<340>: Uncommon Training item of A' =  Q4ACU6
<341>: Uncommon Training item of A' =  Q7TN99
<342>: Uncommon Training item of A' =  ENSP00000299213
<343>: Uncommon Training item of A' =  Q9UMZ2
<344>: Uncommon Training item of A' =  P32519
<345>: Uncommon Training item of A' =  Q53LP3
<346>: Uncommon Training item of A' =  Q8TC27
<347>: Uncommon Training item of A' =  Q8IZP0
<348>: Uncommon Training item of A' =  Q7Z7B0
<349>: Uncommon Training item of A' =  O00329
<350>: Uncommon Training item of A' =  Q99418
<351>: Uncommon Training item of A' =  Q69ZX8
<352>: Uncommon Training item of A' =  Q3UHC0
<353>: Uncommon Training item of A' =  Q07869
<354>: Uncommon Training item of A' =  O14974
<355>: Uncommon Training item of A' =  O75446
<356>: Uncommon Training item of A' =  P15976
<357>: Uncommon Training item of A' =  Q09161
<358>: Uncommon Training item of A' =  Q6IR34
<359>: Uncommon Training item of A' =  Q5BJF6
<360>: Uncommon Training item of A' =  Q60787
<16>: P40238 is common in both A' dataset and B dataset
<361>: Uncommon Training item of A' =  Q9CZT8
<362>: Uncommon Training item of A' =  O43914
<363>: Uncommon Training item of A' =  P11531
<364>: Uncommon Training item of A' =  P63141
<365>: Uncommon Training item of A' =  Q86U42
<366>: Uncommon Training item of A' =  O76027
<367>: Uncommon Training item of A' =  ENSMUSP00000060549
<368>: Uncommon Training item of A' =  Q8NC51
<369>: Uncommon Training item of A' =  P19338
<370>: Uncommon Training item of A' =  Q8K3K8
<371>: Uncommon Training item of A' =  P52272
<372>: Uncommon Training item of A' =  Q9NQS1
<373>: Uncommon Training item of A' =  Q60864
<374>: Uncommon Training item of A' =  Q61140
<375>: Uncommon Training item of A' =  O60885
<376>: Uncommon Training item of A' =  P23242
<17>: P02576 is common in both A' dataset and B dataset
<377>: Uncommon Training item of A' =  Q80TE0
<378>: Uncommon Training item of A' =  Q9R0U0
<379>: Uncommon Training item of A' =  P53986
<380>: Uncommon Training item of A' =  P08865
<381>: Uncommon Training item of A' =  Q15554
<382>: Uncommon Training item of A' =  Q9Y3E2
<383>: Uncommon Training item of A' =  Q99684
<384>: Uncommon Training item of A' =  Q13546
<385>: Uncommon Training item of A' =  P63000
<386>: Uncommon Training item of A' =  P35659
<387>: Uncommon Training item of A' =  P53778
<388>: Uncommon Training item of A' =  Q91VC7
<389>: Uncommon Training item of A' =  P49698
<390>: Uncommon Training item of A' =  P21728
<391>: Uncommon Training item of A' =  Q9UBQ5
<18>: P41240 is common in both A' dataset and B dataset
<392>: Uncommon Training item of A' =  O94808
<393>: Uncommon Training item of A' =  Q61290
<394>: Uncommon Training item of A' =  Q9ESK9
<19>: P05627 is common in both A' dataset and B dataset
<395>: Uncommon Training item of A' =  Q6P4F7
<396>: Uncommon Training item of A' =  Q62245
<397>: Uncommon Training item of A' =  O70551
<398>: Uncommon Training item of A' =  P98175
<399>: Uncommon Training item of A' =  Q01433
<400>: Uncommon Training item of A' =  O94854
<401>: Uncommon Training item of A' =  Q96GM8
<402>: Uncommon Training item of A' =  Q8NFC6
<403>: Uncommon Training item of A' =  ENSP00000338266
<404>: Uncommon Training item of A' =  ENSP00000357555
<405>: Uncommon Training item of A' =  O00459
<406>: Uncommon Training item of A' =  Q9D7Z3
<407>: Uncommon Training item of A' =  Q80U22
<408>: Uncommon Training item of A' =  Q15904
<409>: Uncommon Training item of A' =  Q8N423
<410>: Uncommon Training item of A' =  Q96K76
<411>: Uncommon Training item of A' =  P26039
<412>: Uncommon Training item of A' =  Q04863
<413>: Uncommon Training item of A' =  Q6PGN9
<414>: Uncommon Training item of A' =  P41143
<415>: Uncommon Training item of A' =  P55041
<416>: Uncommon Training item of A' =  Q9HCM9
<20>: Q07494 is common in both A' dataset and B dataset
<417>: Uncommon Training item of A' =  P15083
<418>: Uncommon Training item of A' =  P02700
<419>: Uncommon Training item of A' =  P21709
<420>: Uncommon Training item of A' =  Q9C0C2
<421>: Uncommon Training item of A' =  O95807
<422>: Uncommon Training item of A' =  Q99JF8
<423>: Uncommon Training item of A' =  Q9Y6F6
<424>: Uncommon Training item of A' =  ENSP00000357283
<425>: Uncommon Training item of A' =  P30051
<426>: Uncommon Training item of A' =  O60524
<21>: Q9Z0N1 is common in both A' dataset and B dataset
<427>: Uncommon Training item of A' =  Q8CGB6
<428>: Uncommon Training item of A' =  Q13315
<429>: Uncommon Training item of A' =  P13612
<430>: Uncommon Training item of A' =  P54753
<431>: Uncommon Training item of A' =  P01101
<432>: Uncommon Training item of A' =  Q62415
<433>: Uncommon Training item of A' =  ENSP00000341826
<434>: Uncommon Training item of A' =  Q9CW03
<435>: Uncommon Training item of A' =  Q53HL2
<436>: Uncommon Training item of A' =  Q8K207
<437>: Uncommon Training item of A' =  Q62600
<438>: Uncommon Training item of A' =  Q99MR9
<439>: Uncommon Training item of A' =  Q9QZN4
<440>: Uncommon Training item of A' =  ENSMUSP00000083611
<441>: Uncommon Training item of A' =  Q92692
<22>: Q6KCD5 is common in both A' dataset and B dataset
<442>: Uncommon Training item of A' =  P63101
<443>: Uncommon Training item of A' =  ENSP00000352065
<444>: Uncommon Training item of A' =  Q86Z02
<445>: Uncommon Training item of A' =  Q96PN7
<446>: Uncommon Training item of A' =  Q9QYF9
<447>: Uncommon Training item of A' =  Q9EPU0
<448>: Uncommon Training item of A' =  P08033
<449>: Uncommon Training item of A' =  Q8TBB5
<450>: Uncommon Training item of A' =  P18858
<451>: Uncommon Training item of A' =  P52480
<452>: Uncommon Training item of A' =  O15372
<453>: Uncommon Training item of A' =  ENSP00000269349
<23>: O43294 is common in both A' dataset and B dataset
<454>: Uncommon Training item of A' =  Q96JH7
<455>: Uncommon Training item of A' =  Q96RS0
<456>: Uncommon Training item of A' =  Q96A00
<457>: Uncommon Training item of A' =  P35639
<458>: Uncommon Training item of A' =  Q5SRX1
<459>: Uncommon Training item of A' =  P49459
<460>: Uncommon Training item of A' =  Q8IZT6
<461>: Uncommon Training item of A' =  P46460
<462>: Uncommon Training item of A' =  Q8IXM2
<463>: Uncommon Training item of A' =  Q13323
<464>: Uncommon Training item of A' =  Q86U38
<465>: Uncommon Training item of A' =  Q14164
<466>: Uncommon Training item of A' =  Q09324
<467>: Uncommon Training item of A' =  Q8R344
<468>: Uncommon Training item of A' =  Q9HCK8
<469>: Uncommon Training item of A' =  Q8C1D8
<470>: Uncommon Training item of A' =  Q3TDQ1
<471>: Uncommon Training item of A' =  Q8N5F7
<472>: Uncommon Training item of A' =  Q99L45
<473>: Uncommon Training item of A' =  Q5I1X5
<474>: Uncommon Training item of A' =  P53355
<475>: Uncommon Training item of A' =  P08575
<476>: Uncommon Training item of A' =  Q63028
<477>: Uncommon Training item of A' =  Q99L90
<478>: Uncommon Training item of A' =  O54917
<479>: Uncommon Training item of A' =  ENSP00000352137
<480>: Uncommon Training item of A' =  P18146
<481>: Uncommon Training item of A' =  Q13829
<482>: Uncommon Training item of A' =  P16150
<483>: Uncommon Training item of A' =  P19419
<484>: Uncommon Training item of A' =  O15403
<485>: Uncommon Training item of A' =  Q13291
<486>: Uncommon Training item of A' =  ENSP00000341483
<487>: Uncommon Training item of A' =  Q99576
<488>: Uncommon Training item of A' =  Q9Z2R9
<489>: Uncommon Training item of A' =  Q8VDF3
<490>: Uncommon Training item of A' =  Q9Y2K3
<491>: Uncommon Training item of A' =  Q62314
<492>: Uncommon Training item of A' =  Q5TDH0
<493>: Uncommon Training item of A' =  Q06486
<494>: Uncommon Training item of A' =  Q9H0S4
<495>: Uncommon Training item of A' =  Q80U23
<496>: Uncommon Training item of A' =  ENSMUSP00000000094
<497>: Uncommon Training item of A' =  P49643
<24>: Q9Z2A0 is common in both A' dataset and B dataset
<498>: Uncommon Training item of A' =  Q8R3Z5
<499>: Uncommon Training item of A' =  Q8CH02
<500>: Uncommon Training item of A' =  Q01406
<501>: Uncommon Training item of A' =  Q7Z3C6
<502>: Uncommon Training item of A' =  P51811
<503>: Uncommon Training item of A' =  O70548
<504>: Uncommon Training item of A' =  P16284
<505>: Uncommon Training item of A' =  ENSP00000370624
<506>: Uncommon Training item of A' =  Q9Y6N7
<507>: Uncommon Training item of A' =  P38991
<508>: Uncommon Training item of A' =  Q7Z422
<509>: Uncommon Training item of A' =  P54276
<510>: Uncommon Training item of A' =  P15531
<25>: Q9WVR4 is common in both A' dataset and B dataset
<511>: Uncommon Training item of A' =  Q9Y4H2
<26>: Q9WVS4 is common in both A' dataset and B dataset
<512>: Uncommon Training item of A' =  Q5M8N4
<513>: Uncommon Training item of A' =  Q61743
<514>: Uncommon Training item of A' =  Q03017
<515>: Uncommon Training item of A' =  Q9UKT5
<516>: Uncommon Training item of A' =  Q14344
<27>: Q8C0I1 is common in both A' dataset and B dataset
<517>: Uncommon Training item of A' =  P05386
<28>: Q05193 is common in both A' dataset and B dataset
<518>: Uncommon Training item of A' =  Q9QXS6
<519>: Uncommon Training item of A' =  Q9JJV5
<520>: Uncommon Training item of A' =  O14920
<521>: Uncommon Training item of A' =  O43182
<522>: Uncommon Training item of A' =  Q9Y6D9
<523>: Uncommon Training item of A' =  P17931
<524>: Uncommon Training item of A' =  Q92618
<525>: Uncommon Training item of A' =  P31016
<526>: Uncommon Training item of A' =  Q920B0
<527>: Uncommon Training item of A' =  Q13224
<528>: Uncommon Training item of A' =  P16283
<529>: Uncommon Training item of A' =  P04256
<530>: Uncommon Training item of A' =  Q96KG9
<531>: Uncommon Training item of A' =  ENSP00000307525
<532>: Uncommon Training item of A' =  Q6PDG5
<533>: Uncommon Training item of A' =  O95613
<534>: Uncommon Training item of A' =  Q8K4B2
<535>: Uncommon Training item of A' =  O75533
<536>: Uncommon Training item of A' =  Q80UZ0
<537>: Uncommon Training item of A' =  Q08499
<538>: Uncommon Training item of A' =  Q9TTT8
<539>: Uncommon Training item of A' =  Q13418
<540>: Uncommon Training item of A' =  Q99MI1
<541>: Uncommon Training item of A' =  Q8WU17
<542>: Uncommon Training item of A' =  Q29502
<543>: Uncommon Training item of A' =  Q9H4X1
<544>: Uncommon Training item of A' =  O75962
<545>: Uncommon Training item of A' =  Q08122
<546>: Uncommon Training item of A' =  Q62190
<547>: Uncommon Training item of A' =  P97467
<548>: Uncommon Training item of A' =  P49841
<549>: Uncommon Training item of A' =  Q8NFH5
<550>: Uncommon Training item of A' =  Q9HBL0
<551>: Uncommon Training item of A' =  Q96SN8
<552>: Uncommon Training item of A' =  Q80XI3
<553>: Uncommon Training item of A' =  ENSP00000352232
<554>: Uncommon Training item of A' =  Q6KC79
<555>: Uncommon Training item of A' =  P12259
<556>: Uncommon Training item of A' =  Q13188
<557>: Uncommon Training item of A' =  Q15018
<558>: Uncommon Training item of A' =  Q9UPQ0
<559>: Uncommon Training item of A' =  Q9Z2E2
<560>: Uncommon Training item of A' =  O15273
<561>: Uncommon Training item of A' =  Q9P2V4
<562>: Uncommon Training item of A' =  P10588
<563>: Uncommon Training item of A' =  Q9QUH6
<564>: Uncommon Training item of A' =  Q9Y4E8
<565>: Uncommon Training item of A' =  Q8C5Q4
<566>: Uncommon Training item of A' =  Q9UK59
<567>: Uncommon Training item of A' =  Q6NZI2
<568>: Uncommon Training item of A' =  Q5SX40
<29>: Q9UQC2 is common in both A' dataset and B dataset
<569>: Uncommon Training item of A' =  O43639
<570>: Uncommon Training item of A' =  Q9UK58
<571>: Uncommon Training item of A' =  P48025
<572>: Uncommon Training item of A' =  Q9H9T3
<573>: Uncommon Training item of A' =  Q8CIB6
<574>: Uncommon Training item of A' =  P97434
<575>: Uncommon Training item of A' =  Q3V1V3
<576>: Uncommon Training item of A' =  P50571
<30>: P04272 is common in both A' dataset and B dataset
<577>: Uncommon Training item of A' =  P62161
<578>: Uncommon Training item of A' =  Q2I0M5
<579>: Uncommon Training item of A' =  Q8IZH2
<580>: Uncommon Training item of A' =  ENSP00000343690
<581>: Uncommon Training item of A' =  Q6P2E9
<582>: Uncommon Training item of A' =  Q61548
<583>: Uncommon Training item of A' =  Q8IVG5
<584>: Uncommon Training item of A' =  P21291
<585>: Uncommon Training item of A' =  A0FGR8
<586>: Uncommon Training item of A' =  Q62018
<587>: Uncommon Training item of A' =  Q92628
<588>: Uncommon Training item of A' =  O15392
<589>: Uncommon Training item of A' =  Q60598
<590>: Uncommon Training item of A' =  Q9Y5N6
<591>: Uncommon Training item of A' =  Q8CI51
<592>: Uncommon Training item of A' =  P61586
<593>: Uncommon Training item of A' =  P00338
<594>: Uncommon Training item of A' =  Q8BHL4
<595>: Uncommon Training item of A' =  Q9D620
<596>: Uncommon Training item of A' =  O15264
<597>: Uncommon Training item of A' =  Q96JC9
<598>: Uncommon Training item of A' =  Q9Z2I9
<599>: Uncommon Training item of A' =  O75385
<600>: Uncommon Training item of A' =  Q9NS28
<601>: Uncommon Training item of A' =  Q8K3X4
<602>: Uncommon Training item of A' =  P04274
<603>: Uncommon Training item of A' =  Q80XA6
<604>: Uncommon Training item of A' =  Q8N0W5
<605>: Uncommon Training item of A' =  P67809
<606>: Uncommon Training item of A' =  Q07343
<607>: Uncommon Training item of A' =  P10275
<31>: Q9NPG3 is common in both A' dataset and B dataset
<608>: Uncommon Training item of A' =  ENSP00000252939
<609>: Uncommon Training item of A' =  P11627
<610>: Uncommon Training item of A' =  P43354
<611>: Uncommon Training item of A' =  P22059
<612>: Uncommon Training item of A' =  Q9NTI5
<613>: Uncommon Training item of A' =  P58774
<614>: Uncommon Training item of A' =  P13591
<615>: Uncommon Training item of A' =  Q6PKG0
<616>: Uncommon Training item of A' =  Q9UIS9
<617>: Uncommon Training item of A' =  O55143
<618>: Uncommon Training item of A' =  O43602
<619>: Uncommon Training item of A' =  Q99062
<620>: Uncommon Training item of A' =  Q05639
<621>: Uncommon Training item of A' =  Q9UM73
<622>: Uncommon Training item of A' =  ENSP00000290291
<623>: Uncommon Training item of A' =  Q8NAT2
<624>: Uncommon Training item of A' =  Q01844
<625>: Uncommon Training item of A' =  Q562F6
<626>: Uncommon Training item of A' =  O55022
<627>: Uncommon Training item of A' =  P22646
<628>: Uncommon Training item of A' =  Q96HC4
<629>: Uncommon Training item of A' =  P09758
<630>: Uncommon Training item of A' =  Q16543
<631>: Uncommon Training item of A' =  Q64700
<632>: Uncommon Training item of A' =  Q15637
<633>: Uncommon Training item of A' =  Q01065
<634>: Uncommon Training item of A' =  O14994
<635>: Uncommon Training item of A' =  P70670
<636>: Uncommon Training item of A' =  Q497V5
<637>: Uncommon Training item of A' =  Q13131
<638>: Uncommon Training item of A' =  P29374
<639>: Uncommon Training item of A' =  Q96GN5
<640>: Uncommon Training item of A' =  ENSP00000352185
<641>: Uncommon Training item of A' =  Q13428
<642>: Uncommon Training item of A' =  ENSP00000235090
<643>: Uncommon Training item of A' =  P48775
<644>: Uncommon Training item of A' =  O43521-2
<32>: P50402 is common in both A' dataset and B dataset
<645>: Uncommon Training item of A' =  Q02535
<646>: Uncommon Training item of A' =  Q16584
<647>: Uncommon Training item of A' =  ENSP00000356607
<648>: Uncommon Training item of A' =  Q13636
<649>: Uncommon Training item of A' =  Q99567
<650>: Uncommon Training item of A' =  Q8BU03
<651>: Uncommon Training item of A' =  P83916
<652>: Uncommon Training item of A' =  Q92613
<653>: Uncommon Training item of A' =  P51863
<654>: Uncommon Training item of A' =  P83741
<655>: Uncommon Training item of A' =  Q9NWK9
<656>: Uncommon Training item of A' =  Q8BZ47
<33>: O60934 is common in both A' dataset and B dataset
<657>: Uncommon Training item of A' =  Q3TFK5
<658>: Uncommon Training item of A' =  Q8N6T3
<659>: Uncommon Training item of A' =  ENSP00000262975
<660>: Uncommon Training item of A' =  Q5VSL9
<661>: Uncommon Training item of A' =  Q15054
<662>: Uncommon Training item of A' =  ENSP00000358858
<663>: Uncommon Training item of A' =  Q13043
<664>: Uncommon Training item of A' =  P40222
<665>: Uncommon Training item of A' =  P98082
<666>: Uncommon Training item of A' =  Q15700
<667>: Uncommon Training item of A' =  Q14807
<668>: Uncommon Training item of A' =  O15541
<669>: Uncommon Training item of A' =  P50752
<670>: Uncommon Training item of A' =  Q60953
<671>: Uncommon Training item of A' =  Q61194
<672>: Uncommon Training item of A' =  Q9QYE6
<34>: P05622 is common in both A' dataset and B dataset
<673>: Uncommon Training item of A' =  P28749
<674>: Uncommon Training item of A' =  Q62172
<675>: Uncommon Training item of A' =  Q9GZP4
<676>: Uncommon Training item of A' =  Q13285
<677>: Uncommon Training item of A' =  Q9CQ20
<678>: Uncommon Training item of A' =  Q8TDX7
<35>: Q14790 is common in both A' dataset and B dataset
<679>: Uncommon Training item of A' =  ENSP00000363231
<680>: Uncommon Training item of A' =  P70460
<681>: Uncommon Training item of A' =  Q8WWK9
<682>: Uncommon Training item of A' =  Q5THJ4
<683>: Uncommon Training item of A' =  Q60778
<684>: Uncommon Training item of A' =  Q15853
<685>: Uncommon Training item of A' =  Q5NCR9
<686>: Uncommon Training item of A' =  Q12815
<687>: Uncommon Training item of A' =  Q86U06
<688>: Uncommon Training item of A' =  Q99638
<689>: Uncommon Training item of A' =  Q9CSU0
<690>: Uncommon Training item of A' =  ENSP00000320543
<691>: Uncommon Training item of A' =  P62991
<692>: Uncommon Training item of A' =  P17302
<693>: Uncommon Training item of A' =  Q92545
<694>: Uncommon Training item of A' =  P10853
<695>: Uncommon Training item of A' =  P11598
<696>: Uncommon Training item of A' =  ENSP00000303624
<697>: Uncommon Training item of A' =  Q8K2K6
<698>: Uncommon Training item of A' =  P01237
<699>: Uncommon Training item of A' =  Q9NQG5
<700>: Uncommon Training item of A' =  Q16832
<701>: Uncommon Training item of A' =  Q9D4H1
<702>: Uncommon Training item of A' =  Q8NDT2
<703>: Uncommon Training item of A' =  Q9Y4P1
<704>: Uncommon Training item of A' =  P61830
<705>: Uncommon Training item of A' =  P21278
<706>: Uncommon Training item of A' =  Q99J21
<707>: Uncommon Training item of A' =  P20333
<708>: Uncommon Training item of A' =  P04177
<709>: Uncommon Training item of A' =  Q13469
<710>: Uncommon Training item of A' =  Q62159
<711>: Uncommon Training item of A' =  Q9BZL6
<712>: Uncommon Training item of A' =  ENSMUSP00000034815
<713>: Uncommon Training item of A' =  P05204
<714>: Uncommon Training item of A' =  O15117
<715>: Uncommon Training item of A' =  P97465
<716>: Uncommon Training item of A' =  Q9QZ05
<717>: Uncommon Training item of A' =  P35579
<718>: Uncommon Training item of A' =  Q15785
<719>: Uncommon Training item of A' =  Q5DU25
<720>: Uncommon Training item of A' =  P40460
<721>: Uncommon Training item of A' =  Q15835
<722>: Uncommon Training item of A' =  P49810
<36>: Q6J9G1 is common in both A' dataset and B dataset
<723>: Uncommon Training item of A' =  Q9P2C4
<724>: Uncommon Training item of A' =  Q9H8Y5
<725>: Uncommon Training item of A' =  Q8N0Z3
<726>: Uncommon Training item of A' =  Q8VDR9
<727>: Uncommon Training item of A' =  A2ALU4
<728>: Uncommon Training item of A' =  P21796
<729>: Uncommon Training item of A' =  Q13563
<730>: Uncommon Training item of A' =  O35280
<731>: Uncommon Training item of A' =  Q9BY44
<732>: Uncommon Training item of A' =  Q9UJU2
<733>: Uncommon Training item of A' =  Q9UIA0
<734>: Uncommon Training item of A' =  Q05586
<735>: Uncommon Training item of A' =  Q8WYH8
<736>: Uncommon Training item of A' =  Q9P2N6
<737>: Uncommon Training item of A' =  P07722
<738>: Uncommon Training item of A' =  Q15139
<739>: Uncommon Training item of A' =  P51955
<740>: Uncommon Training item of A' =  Q9NPI6
<741>: Uncommon Training item of A' =  O60447
<742>: Uncommon Training item of A' =  P25206
<743>: Uncommon Training item of A' =  Q9NY61
<744>: Uncommon Training item of A' =  Q9BPX7
<745>: Uncommon Training item of A' =  O00203
<746>: Uncommon Training item of A' =  O88703
<747>: Uncommon Training item of A' =  Q9H0L4
<748>: Uncommon Training item of A' =  ENSP00000350720
<749>: Uncommon Training item of A' =  O95487
<750>: Uncommon Training item of A' =  Q8BTG7
<751>: Uncommon Training item of A' =  Q5VTR2
<752>: Uncommon Training item of A' =  P03949
<753>: Uncommon Training item of A' =  Q922D4
<754>: Uncommon Training item of A' =  Q16816
<755>: Uncommon Training item of A' =  Q96QE2
<756>: Uncommon Training item of A' =  O88602
<757>: Uncommon Training item of A' =  Q9Y6Y0
<758>: Uncommon Training item of A' =  Q9Y6W6
<37>: P11388 is common in both A' dataset and B dataset
<759>: Uncommon Training item of A' =  Q96GD3
<760>: Uncommon Training item of A' =  P24385
<761>: Uncommon Training item of A' =  P01038
<762>: Uncommon Training item of A' =  Q64467
<38>: P51639 is common in both A' dataset and B dataset
<763>: Uncommon Training item of A' =  P54646
<764>: Uncommon Training item of A' =  Q96LC7
<765>: Uncommon Training item of A' =  A0JNW5
<766>: Uncommon Training item of A' =  P08195
<767>: Uncommon Training item of A' =  ENSP00000349571
<768>: Uncommon Training item of A' =  Q8K1L5
<769>: Uncommon Training item of A' =  Q920N2
<770>: Uncommon Training item of A' =  ENSP00000225603
<771>: Uncommon Training item of A' =  Q12906
<39>: Q91WK0 is common in both A' dataset and B dataset
<772>: Uncommon Training item of A' =  O43852
<773>: Uncommon Training item of A' =  P22492
<774>: Uncommon Training item of A' =  P28028
<775>: Uncommon Training item of A' =  Q9D2C2
<776>: Uncommon Training item of A' =  Q64729
<777>: Uncommon Training item of A' =  Q6P7W0
<778>: Uncommon Training item of A' =  Q96AX9
<779>: Uncommon Training item of A' =  ENSP00000349762
<780>: Uncommon Training item of A' =  Q2M3X8
<781>: Uncommon Training item of A' =  Q8VBY2
<782>: Uncommon Training item of A' =  Q62187
<783>: Uncommon Training item of A' =  Q9P2R6
<784>: Uncommon Training item of A' =  Q9UQR1
<785>: Uncommon Training item of A' =  Q8VEK0
<786>: Uncommon Training item of A' =  Q8C7E7
<787>: Uncommon Training item of A' =  P25391
<788>: Uncommon Training item of A' =  P52756
<789>: Uncommon Training item of A' =  Q6ZT07
<790>: Uncommon Training item of A' =  Q96JB1
<791>: Uncommon Training item of A' =  Q9CZJ2
<792>: Uncommon Training item of A' =  ENSP00000262952
<793>: Uncommon Training item of A' =  Q14241
<794>: Uncommon Training item of A' =  P37913
<795>: Uncommon Training item of A' =  P63080
<796>: Uncommon Training item of A' =  Q8BTW9
<797>: Uncommon Training item of A' =  Q9H6F5
<798>: Uncommon Training item of A' =  Q63932
<799>: Uncommon Training item of A' =  Q8C196
<800>: Uncommon Training item of A' =  P35831
<801>: Uncommon Training item of A' =  P24928
<802>: Uncommon Training item of A' =  Q99020
<803>: Uncommon Training item of A' =  ENSMUSP00000037427
<804>: Uncommon Training item of A' =  P10412
<805>: Uncommon Training item of A' =  P07359
<806>: Uncommon Training item of A' =  ENSP00000350283
<807>: Uncommon Training item of A' =  P32848
<808>: Uncommon Training item of A' =  P37238
<809>: Uncommon Training item of A' =  P10522
<810>: Uncommon Training item of A' =  Q9R0L6
<811>: Uncommon Training item of A' =  Q9R0Z9
<812>: Uncommon Training item of A' =  O43566
<813>: Uncommon Training item of A' =  ENSP00000267064
<814>: Uncommon Training item of A' =  P70424
<815>: Uncommon Training item of A' =  P59648
<816>: Uncommon Training item of A' =  Q60751
<817>: Uncommon Training item of A' =  Q9H254
<818>: Uncommon Training item of A' =  O94819
<819>: Uncommon Training item of A' =  ENSP00000322716
<820>: Uncommon Training item of A' =  Q5DTY9
<821>: Uncommon Training item of A' =  P27699
<822>: Uncommon Training item of A' =  Q9R1Q9
<823>: Uncommon Training item of A' =  Q8R4U0
<824>: Uncommon Training item of A' =  Q15842
<825>: Uncommon Training item of A' =  Q07113
<826>: Uncommon Training item of A' =  Q9H4L7
<827>: Uncommon Training item of A' =  O15027
<828>: Uncommon Training item of A' =  P15920
<829>: Uncommon Training item of A' =  P53810
<830>: Uncommon Training item of A' =  O43688
<831>: Uncommon Training item of A' =  Q10570
<832>: Uncommon Training item of A' =  Q9Y519
<833>: Uncommon Training item of A' =  Q13772
<834>: Uncommon Training item of A' =  Q9H223
<835>: Uncommon Training item of A' =  Q80Z37
<836>: Uncommon Training item of A' =  Q7TPW1
<837>: Uncommon Training item of A' =  Q16665
<838>: Uncommon Training item of A' =  Q9UK32
<839>: Uncommon Training item of A' =  O60496
<840>: Uncommon Training item of A' =  O75695
<841>: Uncommon Training item of A' =  Q2VLH6
<842>: Uncommon Training item of A' =  Q9UNZ2
<843>: Uncommon Training item of A' =  P03079
<844>: Uncommon Training item of A' =  Q8R0A2
<845>: Uncommon Training item of A' =  P02662
<846>: Uncommon Training item of A' =  Q6A098
<847>: Uncommon Training item of A' =  Q86VS8
<848>: Uncommon Training item of A' =  Q9D3A8
<849>: Uncommon Training item of A' =  Q9Y2I7
<850>: Uncommon Training item of A' =  Q14686
<851>: Uncommon Training item of A' =  Q9DCN2
<852>: Uncommon Training item of A' =  Q16236
<853>: Uncommon Training item of A' =  P38432
<40>: Q80TY0 is common in both A' dataset and B dataset
<854>: Uncommon Training item of A' =  Q9D0M1
<855>: Uncommon Training item of A' =  Q6NW34
<856>: Uncommon Training item of A' =  Q3TIR3
<857>: Uncommon Training item of A' =  P11881
<858>: Uncommon Training item of A' =  O00559
<859>: Uncommon Training item of A' =  Q8R0F5
<860>: Uncommon Training item of A' =  Q9H9C1
<861>: Uncommon Training item of A' =  P30447
<862>: Uncommon Training item of A' =  Q80YV2
<863>: Uncommon Training item of A' =  P01100
<864>: Uncommon Training item of A' =  P22002
<865>: Uncommon Training item of A' =  P06733
<866>: Uncommon Training item of A' =  Q5MIZ7
<867>: Uncommon Training item of A' =  Q9UBW7
<868>: Uncommon Training item of A' =  Q8IX07
<41>: Q13351 is common in both A' dataset and B dataset
<869>: Uncommon Training item of A' =  Q7TPM1
<870>: Uncommon Training item of A' =  ENSP00000327539
<871>: Uncommon Training item of A' =  Q8R1A4
<872>: Uncommon Training item of A' =  O08715
<873>: Uncommon Training item of A' =  ENSP00000301180
<874>: Uncommon Training item of A' =  Q9QWI6
<875>: Uncommon Training item of A' =  Q7TT50
<876>: Uncommon Training item of A' =  P78332
<877>: Uncommon Training item of A' =  Q01082
<878>: Uncommon Training item of A' =  P18887
<879>: Uncommon Training item of A' =  Q92731
<880>: Uncommon Training item of A' =  P53349
<881>: Uncommon Training item of A' =  Q08378
<882>: Uncommon Training item of A' =  Q9NRQ2
<883>: Uncommon Training item of A' =  P26045
<884>: Uncommon Training item of A' =  P31750
<885>: Uncommon Training item of A' =  P30936
<886>: Uncommon Training item of A' =  Q9NYL9
<887>: Uncommon Training item of A' =  ENSMUSP00000038468
<888>: Uncommon Training item of A' =  P49418
<889>: Uncommon Training item of A' =  P29474
<890>: Uncommon Training item of A' =  P31001
<891>: Uncommon Training item of A' =  Q9P275
<892>: Uncommon Training item of A' =  Q13177
<893>: Uncommon Training item of A' =  P23443
<894>: Uncommon Training item of A' =  P18688
<42>: P19836 is common in both A' dataset and B dataset
<895>: Uncommon Training item of A' =  Q14CH0
<896>: Uncommon Training item of A' =  ENSP00000279230
<43>: Q08999 is common in both A' dataset and B dataset
<897>: Uncommon Training item of A' =  Q8K012
<898>: Uncommon Training item of A' =  P56812
<899>: Uncommon Training item of A' =  Q9DBE9
<900>: Uncommon Training item of A' =  Q8IX12
<901>: Uncommon Training item of A' =  O35099
<902>: Uncommon Training item of A' =  P56399
<903>: Uncommon Training item of A' =  Q9Z266
<904>: Uncommon Training item of A' =  Q96HF1
<905>: Uncommon Training item of A' =  Q68E01
<906>: Uncommon Training item of A' =  O35711
<907>: Uncommon Training item of A' =  Q5VZ89
<908>: Uncommon Training item of A' =  Q6A068
<909>: Uncommon Training item of A' =  Q9BXB4
<910>: Uncommon Training item of A' =  Q8K0U4
<911>: Uncommon Training item of A' =  Q9WTK7
<912>: Uncommon Training item of A' =  Q80TE7
<913>: Uncommon Training item of A' =  Q6P0N0
<914>: Uncommon Training item of A' =  Q3U2S4
<915>: Uncommon Training item of A' =  Q9H0C8
<916>: Uncommon Training item of A' =  P62834
<917>: Uncommon Training item of A' =  Q8R4U7
<918>: Uncommon Training item of A' =  Q3UHD9
<919>: Uncommon Training item of A' =  P07332
<920>: Uncommon Training item of A' =  Q8CFE3
<921>: Uncommon Training item of A' =  Q9ERG0
<922>: Uncommon Training item of A' =  Q14966
<44>: Q93045 is common in both A' dataset and B dataset
<923>: Uncommon Training item of A' =  Q14185
<924>: Uncommon Training item of A' =  P19426
<925>: Uncommon Training item of A' =  Q969H6
<926>: Uncommon Training item of A' =  Q9P2Z0
<927>: Uncommon Training item of A' =  P15498
<928>: Uncommon Training item of A' =  P33242
<929>: Uncommon Training item of A' =  P35492
<930>: Uncommon Training item of A' =  Q80W47
<931>: Uncommon Training item of A' =  Q9UPT6
<932>: Uncommon Training item of A' =  Q8IZC7
<933>: Uncommon Training item of A' =  P06737
<934>: Uncommon Training item of A' =  ENSMUSP00000066306
<45>: Q9DBT3 is common in both A' dataset and B dataset
<935>: Uncommon Training item of A' =  Q62768
<936>: Uncommon Training item of A' =  Q9H1E3
<46>: Q9WVF8 is common in both A' dataset and B dataset
<937>: Uncommon Training item of A' =  Q80YE4
<938>: Uncommon Training item of A' =  Q33DR2
<939>: Uncommon Training item of A' =  P68366
<940>: Uncommon Training item of A' =  P35612
<941>: Uncommon Training item of A' =  Q9BU76
<942>: Uncommon Training item of A' =  Q65Z40
<943>: Uncommon Training item of A' =  Q9JM73
<944>: Uncommon Training item of A' =  Q8R4X3
<945>: Uncommon Training item of A' =  P30301
<946>: Uncommon Training item of A' =  Q3TRM8
<947>: Uncommon Training item of A' =  Q6YL39
<948>: Uncommon Training item of A' =  O43296
<949>: Uncommon Training item of A' =  Q6ZTQ6
<950>: Uncommon Training item of A' =  Q8TC07
<951>: Uncommon Training item of A' =  Q9QYG0
<47>: P04150 is common in both A' dataset and B dataset
<952>: Uncommon Training item of A' =  P07195
<953>: Uncommon Training item of A' =  ENSP00000369626
<954>: Uncommon Training item of A' =  ENSP00000317224
<955>: Uncommon Training item of A' =  Q3UHJ0
<956>: Uncommon Training item of A' =  Q01518
<957>: Uncommon Training item of A' =  Q92797
<958>: Uncommon Training item of A' =  Q6PD62
<959>: Uncommon Training item of A' =  O88904
<960>: Uncommon Training item of A' =  P01889
<961>: Uncommon Training item of A' =  P05129
<962>: Uncommon Training item of A' =  Q2TBE6
<963>: Uncommon Training item of A' =  P53992
<964>: Uncommon Training item of A' =  Q3UMY5
<965>: Uncommon Training item of A' =  P30466
<966>: Uncommon Training item of A' =  O15061
<48>: Q91XF0 is common in both A' dataset and B dataset
<967>: Uncommon Training item of A' =  Q99962
<968>: Uncommon Training item of A' =  Q9UIF9
<969>: Uncommon Training item of A' =  Q9NZM1
<970>: Uncommon Training item of A' =  P09793
<971>: Uncommon Training item of A' =  Q9NUL3
<972>: Uncommon Training item of A' =  P05423
<973>: Uncommon Training item of A' =  P07483
<974>: Uncommon Training item of A' =  P78310
<975>: Uncommon Training item of A' =  Q8K3A9
<976>: Uncommon Training item of A' =  O70546
<977>: Uncommon Training item of A' =  Q9JJA9
<978>: Uncommon Training item of A' =  P13595
<979>: Uncommon Training item of A' =  Q9H2C0
<980>: Uncommon Training item of A' =  Q9CQ19
<981>: Uncommon Training item of A' =  ENSP00000373390
<982>: Uncommon Training item of A' =  Q9P287
<983>: Uncommon Training item of A' =  ENSP00000265619
<984>: Uncommon Training item of A' =  Q5T3I0
<985>: Uncommon Training item of A' =  Q3UMF0
<986>: Uncommon Training item of A' =  Q8R1N0
<987>: Uncommon Training item of A' =  O43264
<988>: Uncommon Training item of A' =  ENSP00000234420
<989>: Uncommon Training item of A' =  Q9UPZ9
<990>: Uncommon Training item of A' =  ENSP00000325313
<991>: Uncommon Training item of A' =  P78559
<992>: Uncommon Training item of A' =  P43006
<993>: Uncommon Training item of A' =  P49919
<994>: Uncommon Training item of A' =  Q9R1K5
<995>: Uncommon Training item of A' =  O95155
<996>: Uncommon Training item of A' =  Q8IVT2
<997>: Uncommon Training item of A' =  Q709C8
<998>: Uncommon Training item of A' =  Q03147
<999>: Uncommon Training item of A' =  Q12809
<1000>: Uncommon Training item of A' =  P26049
<1001>: Uncommon Training item of A' =  Q9CT10
<1002>: Uncommon Training item of A' =  Q9NZQ3
<1003>: Uncommon Training item of A' =  Q9NZC7
<1004>: Uncommon Training item of A' =  Q91YE7
<1005>: Uncommon Training item of A' =  P46695
<1006>: Uncommon Training item of A' =  Q6EMB2
<1007>: Uncommon Training item of A' =  Q8NEZ4
<1008>: Uncommon Training item of A' =  O08599
<1009>: Uncommon Training item of A' =  P49615
<1010>: Uncommon Training item of A' =  Q92547
<1011>: Uncommon Training item of A' =  P17427
<1012>: Uncommon Training item of A' =  Q9EQQ9
<1013>: Uncommon Training item of A' =  Q9H4A3
<1014>: Uncommon Training item of A' =  Q9P258
<1015>: Uncommon Training item of A' =  Q5T6F2
<1016>: Uncommon Training item of A' =  Q9Y2U8
<1017>: Uncommon Training item of A' =  Q62130
<1018>: Uncommon Training item of A' =  Q7L8L6
<1019>: Uncommon Training item of A' =  P42685
<1020>: Uncommon Training item of A' =  P26696
<1021>: Uncommon Training item of A' =  O60493
<1022>: Uncommon Training item of A' =  Q8BRV5
<1023>: Uncommon Training item of A' =  P70362
<1024>: Uncommon Training item of A' =  Q8BZ03
<1025>: Uncommon Training item of A' =  Q62312
<1026>: Uncommon Training item of A' =  Q96RR4
<1027>: Uncommon Training item of A' =  P21675
<1028>: Uncommon Training item of A' =  Q8IXK0
<1029>: Uncommon Training item of A' =  Q60875
<1030>: Uncommon Training item of A' =  Q9Y5V3
<1031>: Uncommon Training item of A' =  O95180
<1032>: Uncommon Training item of A' =  ENSP00000266529
<1033>: Uncommon Training item of A' =  Q9H4L4
<1034>: Uncommon Training item of A' =  Q8TF01
<1035>: Uncommon Training item of A' =  Q14872
<1036>: Uncommon Training item of A' =  Q9NP31
<1037>: Uncommon Training item of A' =  Q86UE8
<1038>: Uncommon Training item of A' =  Q61144
<1039>: Uncommon Training item of A' =  P98084
<1040>: Uncommon Training item of A' =  Q03001
<1041>: Uncommon Training item of A' =  P22303
<1042>: Uncommon Training item of A' =  Q8BGU5
<1043>: Uncommon Training item of A' =  P18608
<1044>: Uncommon Training item of A' =  Q5F2E8
<1045>: Uncommon Training item of A' =  P36873
<1046>: Uncommon Training item of A' =  P31749
<1047>: Uncommon Training item of A' =  ENSP00000263650
<1048>: Uncommon Training item of A' =  O88343
<1049>: Uncommon Training item of A' =  Q3T8J9
<1050>: Uncommon Training item of A' =  O09044
<1051>: Uncommon Training item of A' =  Q8BG05
<1052>: Uncommon Training item of A' =  Q14674
<1053>: Uncommon Training item of A' =  Q92688
<1054>: Uncommon Training item of A' =  O95630
<1055>: Uncommon Training item of A' =  Q9Y3A4
<1056>: Uncommon Training item of A' =  Q5T1M5
<1057>: Uncommon Training item of A' =  Q8VDM4
<1058>: Uncommon Training item of A' =  Q71RC2
<1059>: Uncommon Training item of A' =  ENSP00000261191
<1060>: Uncommon Training item of A' =  P21453
<1061>: Uncommon Training item of A' =  P06744
<1062>: Uncommon Training item of A' =  P22682
<1063>: Uncommon Training item of A' =  P24270
<1064>: Uncommon Training item of A' =  O15234
<1065>: Uncommon Training item of A' =  Q07666
<1066>: Uncommon Training item of A' =  Q9UQ88
<1067>: Uncommon Training item of A' =  Q8CHT1
<1068>: Uncommon Training item of A' =  Q9UJX4
<1069>: Uncommon Training item of A' =  O60343
<49>: P12839 is common in both A' dataset and B dataset
<1070>: Uncommon Training item of A' =  P12957
<1071>: Uncommon Training item of A' =  Q99JY9
<1072>: Uncommon Training item of A' =  Q13610
<50>: Q9WVL2 is common in both A' dataset and B dataset
<1073>: Uncommon Training item of A' =  P20933
<1074>: Uncommon Training item of A' =  Q8BHZ4
<1075>: Uncommon Training item of A' =  Q9UK76
<1076>: Uncommon Training item of A' =  Q9Y4I1
<1077>: Uncommon Training item of A' =  P48678
<1078>: Uncommon Training item of A' =  P62807
<1079>: Uncommon Training item of A' =  Q8C2Q3
<1080>: Uncommon Training item of A' =  P97351
<1081>: Uncommon Training item of A' =  ENSP00000337250
<1082>: Uncommon Training item of A' =  Q9Y2V2
<1083>: Uncommon Training item of A' =  Q91VU6
<1084>: Uncommon Training item of A' =  Q9Y383
<1085>: Uncommon Training item of A' =  Q86XD5
<1086>: Uncommon Training item of A' =  P55201
<1087>: Uncommon Training item of A' =  O43432
<1088>: Uncommon Training item of A' =  ENSP00000223341
<1089>: Uncommon Training item of A' =  P09923
<1090>: Uncommon Training item of A' =  P17426
<1091>: Uncommon Training item of A' =  Q8CHU3
<1092>: Uncommon Training item of A' =  Q13017
<1093>: Uncommon Training item of A' =  Q6UN15
<1094>: Uncommon Training item of A' =  Q8BTV2
<51>: Q91XM9 is common in both A' dataset and B dataset
<1095>: Uncommon Training item of A' =  Q9ES97
<1096>: Uncommon Training item of A' =  P07936
<1097>: Uncommon Training item of A' =  Q92785
<1098>: Uncommon Training item of A' =  Q12959
<1099>: Uncommon Training item of A' =  Q01995
<1100>: Uncommon Training item of A' =  Q03701
<1101>: Uncommon Training item of A' =  P15090
<1102>: Uncommon Training item of A' =  P42768
<1103>: Uncommon Training item of A' =  P25090
<1104>: Uncommon Training item of A' =  Q99KH8
<1105>: Uncommon Training item of A' =  Q92918
<1106>: Uncommon Training item of A' =  ENSP00000314491
<1107>: Uncommon Training item of A' =  Q6BCY4
<52>: P02340 is common in both A' dataset and B dataset
<1108>: Uncommon Training item of A' =  Q969V6
<1109>: Uncommon Training item of A' =  Q9Y2K7
<1110>: Uncommon Training item of A' =  Q9R0Q7
<1111>: Uncommon Training item of A' =  Q8K0X8
<1112>: Uncommon Training item of A' =  P12694
<1113>: Uncommon Training item of A' =  P01252
<1114>: Uncommon Training item of A' =  P08995
<1115>: Uncommon Training item of A' =  Q5T4D3
<1116>: Uncommon Training item of A' =  O60341
<1117>: Uncommon Training item of A' =  P53805
<1118>: Uncommon Training item of A' =  Q9C0E2
<1119>: Uncommon Training item of A' =  Q08493
<1120>: Uncommon Training item of A' =  P05063
<1121>: Uncommon Training item of A' =  Q3U0S6
<1122>: Uncommon Training item of A' =  P19706
<1123>: Uncommon Training item of A' =  Q61315
<1124>: Uncommon Training item of A' =  P09581
<1125>: Uncommon Training item of A' =  Q12874
<1126>: Uncommon Training item of A' =  Q60823
<1127>: Uncommon Training item of A' =  P28070
<1128>: Uncommon Training item of A' =  Q8TEQ6
<1129>: Uncommon Training item of A' =  P27661
<1130>: Uncommon Training item of A' =  ENSP00000247087
<1131>: Uncommon Training item of A' =  Q8TDC3
<1132>: Uncommon Training item of A' =  Q8C419
<1133>: Uncommon Training item of A' =  P42261
<1134>: Uncommon Training item of A' =  Q9UMN6
<1135>: Uncommon Training item of A' =  O95628
<1136>: Uncommon Training item of A' =  P51800
<1137>: Uncommon Training item of A' =  O35615
<1138>: Uncommon Training item of A' =  P13504
<1139>: Uncommon Training item of A' =  Q9JID9
<53>: P12262 is common in both A' dataset and B dataset
<1140>: Uncommon Training item of A' =  P46734
<1141>: Uncommon Training item of A' =  Q14839
<1142>: Uncommon Training item of A' =  Q9HD67
<1143>: Uncommon Training item of A' =  P06146
<1144>: Uncommon Training item of A' =  Q9WVK4
<1145>: Uncommon Training item of A' =  Q9D0F4
<1146>: Uncommon Training item of A' =  Q9HBL6
<1147>: Uncommon Training item of A' =  Q8C7B8
<1148>: Uncommon Training item of A' =  Q96T37
<1149>: Uncommon Training item of A' =  P10085
<1150>: Uncommon Training item of A' =  P33534
<1151>: Uncommon Training item of A' =  Q04447
<1152>: Uncommon Training item of A' =  Q9CWZ7
<1153>: Uncommon Training item of A' =  Q86YP4
<1154>: Uncommon Training item of A' =  Q02111
<1155>: Uncommon Training item of A' =  Q91VL8
<1156>: Uncommon Training item of A' =  ENSP00000282964
<1157>: Uncommon Training item of A' =  Q00341
<1158>: Uncommon Training item of A' =  Q6DUC3
<1159>: Uncommon Training item of A' =  ENSP00000339881
<1160>: Uncommon Training item of A' =  P63213
<1161>: Uncommon Training item of A' =  Q8NBT2
<1162>: Uncommon Training item of A' =  O60264
<1163>: Uncommon Training item of A' =  Q3U1J4
<1164>: Uncommon Training item of A' =  Q91VX2
<1165>: Uncommon Training item of A' =  Q92736
<1166>: Uncommon Training item of A' =  Q924Z4
<54>: P12036 is common in both A' dataset and B dataset
<1167>: Uncommon Training item of A' =  O94964
<1168>: Uncommon Training item of A' =  Q6PK04
<1169>: Uncommon Training item of A' =  Q8BSM7
<1170>: Uncommon Training item of A' =  Q9JME5
<55>: P26932 is common in both A' dataset and B dataset
<1171>: Uncommon Training item of A' =  P11532
<1172>: Uncommon Training item of A' =  Q8VHJ9
<1173>: Uncommon Training item of A' =  Q9JLB9
<1174>: Uncommon Training item of A' =  ENSP00000307292
<1175>: Uncommon Training item of A' =  P32121
<1176>: Uncommon Training item of A' =  ENSP00000305151
<1177>: Uncommon Training item of A' =  P55013
<1178>: Uncommon Training item of A' =  Q6UB98
<1179>: Uncommon Training item of A' =  P41227
<1180>: Uncommon Training item of A' =  O95071
<1181>: Uncommon Training item of A' =  Q9UBC2
<1182>: Uncommon Training item of A' =  O43561
<1183>: Uncommon Training item of A' =  ENSP00000363053
<1184>: Uncommon Training item of A' =  Q06187
<1185>: Uncommon Training item of A' =  ENSP00000333769
<1186>: Uncommon Training item of A' =  Q15424
<1187>: Uncommon Training item of A' =  Q8NDI1
<1188>: Uncommon Training item of A' =  Q9CY58
<1189>: Uncommon Training item of A' =  Q9R053
<1190>: Uncommon Training item of A' =  Q99558
<1191>: Uncommon Training item of A' =  O70161
<1192>: Uncommon Training item of A' =  Q9NZV8
<1193>: Uncommon Training item of A' =  Q5T4C3
<1194>: Uncommon Training item of A' =  Q5J8M3
<1195>: Uncommon Training item of A' =  Q5PPI1
<1196>: Uncommon Training item of A' =  Q14929
<1197>: Uncommon Training item of A' =  P04176
<1198>: Uncommon Training item of A' =  Q60520
<1199>: Uncommon Training item of A' =  P21279
<1200>: Uncommon Training item of A' =  Q8BIK4
<1201>: Uncommon Training item of A' =  Q14653
<1202>: Uncommon Training item of A' =  Q9GZR1
<1203>: Uncommon Training item of A' =  P48452
<1204>: Uncommon Training item of A' =  P35689
<1205>: Uncommon Training item of A' =  Q86UR5
<1206>: Uncommon Training item of A' =  Q03465
<1207>: Uncommon Training item of A' =  P0C0S9
<1208>: Uncommon Training item of A' =  Q9R1M5
<1209>: Uncommon Training item of A' =  Q9DBC7
<1210>: Uncommon Training item of A' =  Q92538
<1211>: Uncommon Training item of A' =  ENSP00000342344
<1212>: Uncommon Training item of A' =  ENSMUSP00000036378
<1213>: Uncommon Training item of A' =  ENSP00000260327
<1214>: Uncommon Training item of A' =  O88871
<1215>: Uncommon Training item of A' =  Q96R06
<1216>: Uncommon Training item of A' =  O35516
<1217>: Uncommon Training item of A' =  Q9NR19
<1218>: Uncommon Training item of A' =  P37275
<1219>: Uncommon Training item of A' =  Q96S55
<1220>: Uncommon Training item of A' =  O43491
<1221>: Uncommon Training item of A' =  P62070
<1222>: Uncommon Training item of A' =  Q6IAA8
<1223>: Uncommon Training item of A' =  Q96T23
<1224>: Uncommon Training item of A' =  P33240
<1225>: Uncommon Training item of A' =  P51859
<1226>: Uncommon Training item of A' =  P02646
<1227>: Uncommon Training item of A' =  Q14643
<1228>: Uncommon Training item of A' =  Q6P4U0
<1229>: Uncommon Training item of A' =  Q16643
<1230>: Uncommon Training item of A' =  P13280
<1231>: Uncommon Training item of A' =  Q68FF6
<1232>: Uncommon Training item of A' =  Q14669
<1233>: Uncommon Training item of A' =  Q13424
<1234>: Uncommon Training item of A' =  Q13002
<1235>: Uncommon Training item of A' =  Q5VVP1
<1236>: Uncommon Training item of A' =  P81122
<1237>: Uncommon Training item of A' =  Q9Y624
<1238>: Uncommon Training item of A' =  Q6IBS0
<1239>: Uncommon Training item of A' =  Q01954
<1240>: Uncommon Training item of A' =  P31260
<1241>: Uncommon Training item of A' =  Q8BHR8
<1242>: Uncommon Training item of A' =  Q61879
<1243>: Uncommon Training item of A' =  Q4VAA2
<1244>: Uncommon Training item of A' =  P52927
<1245>: Uncommon Training item of A' =  Q96B49
<1246>: Uncommon Training item of A' =  ENSP00000313029
<1247>: Uncommon Training item of A' =  ENSP00000309582
<56>: P25107 is common in both A' dataset and B dataset
<1248>: Uncommon Training item of A' =  Q9WTU6
<1249>: Uncommon Training item of A' =  P16092
<1250>: Uncommon Training item of A' =  Q96PK6
<1251>: Uncommon Training item of A' =  Q5PSV9
<1252>: Uncommon Training item of A' =  Q13085
<1253>: Uncommon Training item of A' =  P43694
<1254>: Uncommon Training item of A' =  Q61029
<1255>: Uncommon Training item of A' =  P16471
<1256>: Uncommon Training item of A' =  P70303
<1257>: Uncommon Training item of A' =  P69011
<1258>: Uncommon Training item of A' =  Q8BWR4
<1259>: Uncommon Training item of A' =  P02612
<1260>: Uncommon Training item of A' =  Q8IZ41
<1261>: Uncommon Training item of A' =  Q00537
<1262>: Uncommon Training item of A' =  Q13185
<1263>: Uncommon Training item of A' =  Q9ULH7
<1264>: Uncommon Training item of A' =  P06239
<1265>: Uncommon Training item of A' =  Q9H307
<1266>: Uncommon Training item of A' =  Q99549
<1267>: Uncommon Training item of A' =  P30999
<1268>: Uncommon Training item of A' =  Q9UPY3
<1269>: Uncommon Training item of A' =  O15055
<1270>: Uncommon Training item of A' =  P13994
<1271>: Uncommon Training item of A' =  P33611
<1272>: Uncommon Training item of A' =  P42567
<57>: P02542 is common in both A' dataset and B dataset
<1273>: Uncommon Training item of A' =  Q00722
<1274>: Uncommon Training item of A' =  O43290
<1275>: Uncommon Training item of A' =  ENSMUSP00000070720
<1276>: Uncommon Training item of A' =  P53350
<1277>: Uncommon Training item of A' =  P15116
<58>: P25911 is common in both A' dataset and B dataset
<1278>: Uncommon Training item of A' =  Q99JP6
<1279>: Uncommon Training item of A' =  Q8BU11
<1280>: Uncommon Training item of A' =  P25787
<1281>: Uncommon Training item of A' =  ENSMUSP00000032222
<1282>: Uncommon Training item of A' =  P15383
<59>: Q14289 is common in both A' dataset and B dataset
<1283>: Uncommon Training item of A' =  Q96NB3
<60>: Q5JSH3 is common in both A' dataset and B dataset
<1284>: Uncommon Training item of A' =  Q6IN85
<1285>: Uncommon Training item of A' =  ENSP00000370000
<1286>: Uncommon Training item of A' =  P29692
<1287>: Uncommon Training item of A' =  Q05048
<1288>: Uncommon Training item of A' =  Q13561
<1289>: Uncommon Training item of A' =  P60484
<1290>: Uncommon Training item of A' =  P12821
<1291>: Uncommon Training item of A' =  Q8N9T8
<1292>: Uncommon Training item of A' =  Q9H0B6
<1293>: Uncommon Training item of A' =  O60762
<1294>: Uncommon Training item of A' =  Q9H9L4
<1295>: Uncommon Training item of A' =  P35408
<1296>: Uncommon Training item of A' =  Q5U431
<1297>: Uncommon Training item of A' =  P35269
<1298>: Uncommon Training item of A' =  P23396
<1299>: Uncommon Training item of A' =  Q69YQ0
<1300>: Uncommon Training item of A' =  Q8R4H2
<1301>: Uncommon Training item of A' =  Q6NUK4
<1302>: Uncommon Training item of A' =  Q9Y4B6
<1303>: Uncommon Training item of A' =  Q12797
<1304>: Uncommon Training item of A' =  O15446
<61>: P27348 is common in both A' dataset and B dataset
<1305>: Uncommon Training item of A' =  Q13415
<1306>: Uncommon Training item of A' =  Q60867
<62>: P14784 is common in both A' dataset and B dataset
<1307>: Uncommon Training item of A' =  P49817
<1308>: Uncommon Training item of A' =  Q9NS91
<1309>: Uncommon Training item of A' =  Q10758
<1310>: Uncommon Training item of A' =  P34902
<1311>: Uncommon Training item of A' =  Q9DC04
<1312>: Uncommon Training item of A' =  O88939
<1313>: Uncommon Training item of A' =  Q8C008
<1314>: Uncommon Training item of A' =  Q8C180
<63>: Q9C004 is common in both A' dataset and B dataset
<1315>: Uncommon Training item of A' =  Q80U87
<1316>: Uncommon Training item of A' =  P14105
<1317>: Uncommon Training item of A' =  Q9JKX6
<1318>: Uncommon Training item of A' =  P24534
<1319>: Uncommon Training item of A' =  Q07912
<1320>: Uncommon Training item of A' =  P51608
<1321>: Uncommon Training item of A' =  Q14592
<1322>: Uncommon Training item of A' =  ENSP00000245838
<1323>: Uncommon Training item of A' =  Q86XL3
<1324>: Uncommon Training item of A' =  P08670
<1325>: Uncommon Training item of A' =  ENSP00000349174
<1326>: Uncommon Training item of A' =  Q9DAS9
<1327>: Uncommon Training item of A' =  Q99KN9
<1328>: Uncommon Training item of A' =  P02666
<1329>: Uncommon Training item of A' =  Q6PEY2
<1330>: Uncommon Training item of A' =  Q969M3
<1331>: Uncommon Training item of A' =  P37802
<1332>: Uncommon Training item of A' =  Q8CII9
<1333>: Uncommon Training item of A' =  P78536
<1334>: Uncommon Training item of A' =  Q9Z2J0
<1335>: Uncommon Training item of A' =  Q9NQX3
<1336>: Uncommon Training item of A' =  Q00960
<1337>: Uncommon Training item of A' =  ENSMUSP00000055199
<1338>: Uncommon Training item of A' =  P30281
<1339>: Uncommon Training item of A' =  Q3UBG2
<1340>: Uncommon Training item of A' =  P11836
<1341>: Uncommon Training item of A' =  ENSP00000357055
<1342>: Uncommon Training item of A' =  Q96A65
<1343>: Uncommon Training item of A' =  O15127
<1344>: Uncommon Training item of A' =  P30530
<1345>: Uncommon Training item of A' =  Q9NZJ5
<1346>: Uncommon Training item of A' =  P58137
<1347>: Uncommon Training item of A' =  Q6ZNB6
<1348>: Uncommon Training item of A' =  Q9NRA8
<1349>: Uncommon Training item of A' =  P13646
<1350>: Uncommon Training item of A' =  P50443
<1351>: Uncommon Training item of A' =  P43136
<1352>: Uncommon Training item of A' =  Q61838
<1353>: Uncommon Training item of A' =  Q9UKY7
<1354>: Uncommon Training item of A' =  Q07176
<1355>: Uncommon Training item of A' =  Q5DTL9
<1356>: Uncommon Training item of A' =  P17599
<1357>: Uncommon Training item of A' =  P15884
<1358>: Uncommon Training item of A' =  ENSP00000338788
<1359>: Uncommon Training item of A' =  Q8BL65
<1360>: Uncommon Training item of A' =  Q9Z2H5
<1361>: Uncommon Training item of A' =  ENSP00000305069
<1362>: Uncommon Training item of A' =  P20357
<1363>: Uncommon Training item of A' =  P28700
<1364>: Uncommon Training item of A' =  Q99848
<1365>: Uncommon Training item of A' =  Q6PL18
<1366>: Uncommon Training item of A' =  Q9JLU4
<1367>: Uncommon Training item of A' =  P58281
<1368>: Uncommon Training item of A' =  O94811
<1369>: Uncommon Training item of A' =  P24721
<1370>: Uncommon Training item of A' =  Q15427
<1371>: Uncommon Training item of A' =  Q6ZPZ3
<1372>: Uncommon Training item of A' =  Q96RU3
<1373>: Uncommon Training item of A' =  Q9QZS2
<1374>: Uncommon Training item of A' =  Q9ULX3
<1375>: Uncommon Training item of A' =  Q15007
<1376>: Uncommon Training item of A' =  O15344
<64>: Q06609 is common in both A' dataset and B dataset
<65>: P14618 is common in both A' dataset and B dataset
<1377>: Uncommon Training item of A' =  Q9NQT4
<1378>: Uncommon Training item of A' =  ENSP00000369218
<1379>: Uncommon Training item of A' =  O35601
<1380>: Uncommon Training item of A' =  Q14687
<1381>: Uncommon Training item of A' =  P25789
<1382>: Uncommon Training item of A' =  Q6UXZ4
<1383>: Uncommon Training item of A' =  P57764
<1384>: Uncommon Training item of A' =  ENSP00000361219
<1385>: Uncommon Training item of A' =  O75909
<1386>: Uncommon Training item of A' =  Q02858
<1387>: Uncommon Training item of A' =  ENSP00000242365
<1388>: Uncommon Training item of A' =  P08621
<1389>: Uncommon Training item of A' =  Q9Y6G9
<1390>: Uncommon Training item of A' =  P10156
<1391>: Uncommon Training item of A' =  Q13547
<1392>: Uncommon Training item of A' =  Q01970
<1393>: Uncommon Training item of A' =  P18757
<1394>: Uncommon Training item of A' =  Q9D3X5
<1395>: Uncommon Training item of A' =  ENSP00000161863
<1396>: Uncommon Training item of A' =  ENSP00000355902
<1397>: Uncommon Training item of A' =  Q8BGZ4
<1398>: Uncommon Training item of A' =  Q96BT3
<1399>: Uncommon Training item of A' =  Q80YA9
<1400>: Uncommon Training item of A' =  Q1KMD3
<1401>: Uncommon Training item of A' =  Q9H1D0
<1402>: Uncommon Training item of A' =  P00536
<1403>: Uncommon Training item of A' =  Q9Z1W9
<1404>: Uncommon Training item of A' =  Q9R1T4
<1405>: Uncommon Training item of A' =  Q96PE3
<1406>: Uncommon Training item of A' =  Q13151
<1407>: Uncommon Training item of A' =  P08922
<1408>: Uncommon Training item of A' =  Q15629
<1409>: Uncommon Training item of A' =  Q92539
<1410>: Uncommon Training item of A' =  Q8BRK8
<1411>: Uncommon Training item of A' =  P45481
<1412>: Uncommon Training item of A' =  Q6ZS17
<1413>: Uncommon Training item of A' =  Q504Q3
<1414>: Uncommon Training item of A' =  Q8ND07
<1415>: Uncommon Training item of A' =  Q07954
<1416>: Uncommon Training item of A' =  P19332
<1417>: Uncommon Training item of A' =  P18669
<1418>: Uncommon Training item of A' =  Q9P0K7
<1419>: Uncommon Training item of A' =  Q9H0K1
<1420>: Uncommon Training item of A' =  Q9Y608
<1421>: Uncommon Training item of A' =  O60285
<1422>: Uncommon Training item of A' =  Q96EI5
<1423>: Uncommon Training item of A' =  P60468
<1424>: Uncommon Training item of A' =  Q810A7
<1425>: Uncommon Training item of A' =  P47713
<1426>: Uncommon Training item of A' =  Q92508
<1427>: Uncommon Training item of A' =  O35988
<1428>: Uncommon Training item of A' =  Q15438
<1429>: Uncommon Training item of A' =  Q8IY26
<1430>: Uncommon Training item of A' =  P51116
<1431>: Uncommon Training item of A' =  Q9UJX2
<1432>: Uncommon Training item of A' =  P16403
<1433>: Uncommon Training item of A' =  Q9H0B3
<1434>: Uncommon Training item of A' =  Q14161
<1435>: Uncommon Training item of A' =  Q60710
<1436>: Uncommon Training item of A' =  Q99KR6
<1437>: Uncommon Training item of A' =  O43303
<1438>: Uncommon Training item of A' =  Q8N4S0
<1439>: Uncommon Training item of A' =  Q5U317
<1440>: Uncommon Training item of A' =  Q9WU62
<1441>: Uncommon Training item of A' =  Q8WTT2
<1442>: Uncommon Training item of A' =  Q6AYT4
<1443>: Uncommon Training item of A' =  P08138
<1444>: Uncommon Training item of A' =  O08638
<1445>: Uncommon Training item of A' =  O35303
<1446>: Uncommon Training item of A' =  P15340
<1447>: Uncommon Training item of A' =  Q99N57
<1448>: Uncommon Training item of A' =  Q96J02
<1449>: Uncommon Training item of A' =  Q8VDZ4
<1450>: Uncommon Training item of A' =  O35492
<1451>: Uncommon Training item of A' =  Q8CCJ3
<1452>: Uncommon Training item of A' =  Q9QY23
<1453>: Uncommon Training item of A' =  Q7Z5L4
<1454>: Uncommon Training item of A' =  Q8IY17
<1455>: Uncommon Training item of A' =  Q5SUE8
<1456>: Uncommon Training item of A' =  Q8R0S2
<1457>: Uncommon Training item of A' =  Q9Z1B3
<1458>: Uncommon Training item of A' =  ENSP00000362727
<1459>: Uncommon Training item of A' =  P00340
<1460>: Uncommon Training item of A' =  P29804
<1461>: Uncommon Training item of A' =  P30957
<1462>: Uncommon Training item of A' =  P16144
<1463>: Uncommon Training item of A' =  O55017
<1464>: Uncommon Training item of A' =  Q9Y6E2
<1465>: Uncommon Training item of A' =  Q8C0T5
<1466>: Uncommon Training item of A' =  Q9BU02
<1467>: Uncommon Training item of A' =  Q96IY1
<1468>: Uncommon Training item of A' =  Q8CDB0
<1469>: Uncommon Training item of A' =  Q9NS69
<1470>: Uncommon Training item of A' =  Q12789
<1471>: Uncommon Training item of A' =  P63104
<66>: Q91XU0 is common in both A' dataset and B dataset
<1472>: Uncommon Training item of A' =  Q92504
<1473>: Uncommon Training item of A' =  Q8R574
<67>: Q92945 is common in both A' dataset and B dataset
<1474>: Uncommon Training item of A' =  Q8VDY9
<1475>: Uncommon Training item of A' =  Q06481
<1476>: Uncommon Training item of A' =  P49429
<1477>: Uncommon Training item of A' =  P41743
<1478>: Uncommon Training item of A' =  P51858
<1479>: Uncommon Training item of A' =  Q14573
<1480>: Uncommon Training item of A' =  P28661
<68>: Q9BX63 is common in both A' dataset and B dataset
<1481>: Uncommon Training item of A' =  Q86UP2
<1482>: Uncommon Training item of A' =  P81128
<1483>: Uncommon Training item of A' =  O43521
<1484>: Uncommon Training item of A' =  ENSRNOP00000043212
<69>: P14602 is common in both A' dataset and B dataset
<1485>: Uncommon Training item of A' =  Q96MH2
<1486>: Uncommon Training item of A' =  P05455
<1487>: Uncommon Training item of A' =  P21619
<1488>: Uncommon Training item of A' =  O95835
<1489>: Uncommon Training item of A' =  P02489
<1490>: Uncommon Training item of A' =  P57076
<1491>: Uncommon Training item of A' =  Q6Y5E2
<1492>: Uncommon Training item of A' =  P48722
<1493>: Uncommon Training item of A' =  Q8N3U4
<1494>: Uncommon Training item of A' =  Q80UU9
<1495>: Uncommon Training item of A' =  P11345
<1496>: Uncommon Training item of A' =  Q9EPW9
<1497>: Uncommon Training item of A' =  P63276
<1498>: Uncommon Training item of A' =  Q5F1R6
<1499>: Uncommon Training item of A' =  Q5HZV9
<1500>: Uncommon Training item of A' =  Q7TQH0
<1501>: Uncommon Training item of A' =  Q9Y2N3
<1502>: Uncommon Training item of A' =  Q9NY27
<70>: Q92934 is common in both A' dataset and B dataset
<1503>: Uncommon Training item of A' =  P16086
<1504>: Uncommon Training item of A' =  P21462
<1505>: Uncommon Training item of A' =  P41161
<1506>: Uncommon Training item of A' =  Q8K0G5
<1507>: Uncommon Training item of A' =  ENSP00000358266
<71>: P30501 is common in both A' dataset and B dataset
<1508>: Uncommon Training item of A' =  P14635
<1509>: Uncommon Training item of A' =  P17785
<1510>: Uncommon Training item of A' =  Q9ESL4
<1511>: Uncommon Training item of A' =  Q9Z2R6
<1512>: Uncommon Training item of A' =  Q8BFW7
<1513>: Uncommon Training item of A' =  Q80U57
<1514>: Uncommon Training item of A' =  Q9CQ28
<1515>: Uncommon Training item of A' =  Q60591
<1516>: Uncommon Training item of A' =  Q92614
<1517>: Uncommon Training item of A' =  ENSP00000276533
<1518>: Uncommon Training item of A' =  P35606
<1519>: Uncommon Training item of A' =  Q9WTN3
<1520>: Uncommon Training item of A' =  Q9JL35
<1521>: Uncommon Training item of A' =  Q6ULP2
<1522>: Uncommon Training item of A' =  Q28969
<1523>: Uncommon Training item of A' =  Q13029
<1524>: Uncommon Training item of A' =  Q7Z5J4
<1525>: Uncommon Training item of A' =  P17858
<1526>: Uncommon Training item of A' =  P09951
<1527>: Uncommon Training item of A' =  Q91YE5
<1528>: Uncommon Training item of A' =  ENSP00000334675
<1529>: Uncommon Training item of A' =  Q8TCN5
<1530>: Uncommon Training item of A' =  P11440
<1531>: Uncommon Training item of A' =  Q01105
<1532>: Uncommon Training item of A' =  Q91WC0
<1533>: Uncommon Training item of A' =  P97328
<1534>: Uncommon Training item of A' =  Q9UKI8
<1535>: Uncommon Training item of A' =  P49321
<1536>: Uncommon Training item of A' =  O75717
<1537>: Uncommon Training item of A' =  O15047
<1538>: Uncommon Training item of A' =  Q15654
<1539>: Uncommon Training item of A' =  Q8BKX6
<1540>: Uncommon Training item of A' =  Q8TAP9
<1541>: Uncommon Training item of A' =  ENSP00000317156
<1542>: Uncommon Training item of A' =  P42226
<1543>: Uncommon Training item of A' =  Q505F5
<1544>: Uncommon Training item of A' =  Q8BHS8
<1545>: Uncommon Training item of A' =  Q15527
<1546>: Uncommon Training item of A' =  Q9Y6Q9
<1547>: Uncommon Training item of A' =  P16333
<1548>: Uncommon Training item of A' =  Q9Y5A9
<1549>: Uncommon Training item of A' =  Q98TW0
<1550>: Uncommon Training item of A' =  Q8C5R2
<1551>: Uncommon Training item of A' =  Q8CFK2
<1552>: Uncommon Training item of A' =  P46940
<1553>: Uncommon Training item of A' =  Q61103
<1554>: Uncommon Training item of A' =  Q15825
<1555>: Uncommon Training item of A' =  P25446
<1556>: Uncommon Training item of A' =  Q6PDM2
<1557>: Uncommon Training item of A' =  ENSP00000368539
<1558>: Uncommon Training item of A' =  P22626
<1559>: Uncommon Training item of A' =  P23381
<1560>: Uncommon Training item of A' =  Q2KN98
<1561>: Uncommon Training item of A' =  ENSP00000363050
<1562>: Uncommon Training item of A' =  Q92830
<1563>: Uncommon Training item of A' =  O88907
<1564>: Uncommon Training item of A' =  P16070
<1565>: Uncommon Training item of A' =  P16858
<1566>: Uncommon Training item of A' =  Q6PFR5
<1567>: Uncommon Training item of A' =  Q8N6N3
<1568>: Uncommon Training item of A' =  Q03526
<1569>: Uncommon Training item of A' =  Q64314
<72>: Q9BWL3 is common in both A' dataset and B dataset
<1570>: Uncommon Training item of A' =  P51674
<1571>: Uncommon Training item of A' =  P46100
<1572>: Uncommon Training item of A' =  Q99958
<1573>: Uncommon Training item of A' =  P58840
<1574>: Uncommon Training item of A' =  Q9Z2V6
<1575>: Uncommon Training item of A' =  Q14566
<1576>: Uncommon Training item of A' =  Q7L7X3
<1577>: Uncommon Training item of A' =  Q6PD74
<1578>: Uncommon Training item of A' =  Q91YD9
<1579>: Uncommon Training item of A' =  Q9Y4E1
<1580>: Uncommon Training item of A' =  P53566
<1581>: Uncommon Training item of A' =  P97360
<1582>: Uncommon Training item of A' =  Q9BWU0
<1583>: Uncommon Training item of A' =  ENSP00000262713
<1584>: Uncommon Training item of A' =  Q6NYC8
<1585>: Uncommon Training item of A' =  P04198
<1586>: Uncommon Training item of A' =  Q62920
<1587>: Uncommon Training item of A' =  Q13206
<1588>: Uncommon Training item of A' =  Q8VHE0
<1589>: Uncommon Training item of A' =  O00470
<1590>: Uncommon Training item of A' =  P56974
<1591>: Uncommon Training item of A' =  P55271
<1592>: Uncommon Training item of A' =  P83510
<1593>: Uncommon Training item of A' =  ENSP00000301280
<1594>: Uncommon Training item of A' =  Q9NQ75
<1595>: Uncommon Training item of A' =  Q9Y6A5
<1596>: Uncommon Training item of A' =  Q8NEM2
<1597>: Uncommon Training item of A' =  Q7Z6J0
<1598>: Uncommon Training item of A' =  Q9BRL6
<1599>: Uncommon Training item of A' =  Q8C078
<1600>: Uncommon Training item of A' =  P35564
<1601>: Uncommon Training item of A' =  Q9Z140
<1602>: Uncommon Training item of A' =  Q8CHI8
<1603>: Uncommon Training item of A' =  Q6V1X1
<1604>: Uncommon Training item of A' =  Q16666
<1605>: Uncommon Training item of A' =  P00528
<1606>: Uncommon Training item of A' =  Q6PE13
<1607>: Uncommon Training item of A' =  P09629
<1608>: Uncommon Training item of A' =  Q8K3I9
<1609>: Uncommon Training item of A' =  O75151
<1610>: Uncommon Training item of A' =  P56182
<1611>: Uncommon Training item of A' =  Q6GYQ0
<1612>: Uncommon Training item of A' =  Q64337
<1613>: Uncommon Training item of A' =  O54942
<1614>: Uncommon Training item of A' =  Q6P7W5
<1615>: Uncommon Training item of A' =  Q8VDN2
<1616>: Uncommon Training item of A' =  Q5H8C4
<1617>: Uncommon Training item of A' =  P30009
<1618>: Uncommon Training item of A' =  Q9ULH1
<1619>: Uncommon Training item of A' =  Q13765
<1620>: Uncommon Training item of A' =  Q9UDY2
<73>: P07507 is common in both A' dataset and B dataset
<1621>: Uncommon Training item of A' =  Q9CYZ2
<1622>: Uncommon Training item of A' =  P09174
<1623>: Uncommon Training item of A' =  Q5BU09
<1624>: Uncommon Training item of A' =  P09417
<1625>: Uncommon Training item of A' =  ENSP00000358335
<1626>: Uncommon Training item of A' =  Q15811
<1627>: Uncommon Training item of A' =  Q9NRX5
<1628>: Uncommon Training item of A' =  O96019
<1629>: Uncommon Training item of A' =  Q8BIE6
<1630>: Uncommon Training item of A' =  ENSMUSP00000091179
<1631>: Uncommon Training item of A' =  Q6P5H2
<1632>: Uncommon Training item of A' =  P00740
<1633>: Uncommon Training item of A' =  Q9DC28
<1634>: Uncommon Training item of A' =  Q9WU42
<1635>: Uncommon Training item of A' =  Q3V6T2
<1636>: Uncommon Training item of A' =  Q16512
<1637>: Uncommon Training item of A' =  Q9H2I8
<1638>: Uncommon Training item of A' =  P02671
<1639>: Uncommon Training item of A' =  P35821
<1640>: Uncommon Training item of A' =  P59281
<1641>: Uncommon Training item of A' =  P07203
<1642>: Uncommon Training item of A' =  P19491
<1643>: Uncommon Training item of A' =  ENSMUSP00000050211
<1644>: Uncommon Training item of A' =  Q14896
<1645>: Uncommon Training item of A' =  Q5XJE5
<1646>: Uncommon Training item of A' =  P79923
<1647>: Uncommon Training item of A' =  P70496
<1648>: Uncommon Training item of A' =  P06493
<1649>: Uncommon Training item of A' =  Q9Y446
<1650>: Uncommon Training item of A' =  Q02880
<1651>: Uncommon Training item of A' =  P43121
<1652>: Uncommon Training item of A' =  Q9D4H9
<1653>: Uncommon Training item of A' =  Q9CR29
<1654>: Uncommon Training item of A' =  ENSP00000362846
<1655>: Uncommon Training item of A' =  Q13239
<1656>: Uncommon Training item of A' =  Q15170
<1657>: Uncommon Training item of A' =  P49959
<1658>: Uncommon Training item of A' =  P12931
<1659>: Uncommon Training item of A' =  Q96EB6
<1660>: Uncommon Training item of A' =  Q6PDH0
<1661>: Uncommon Training item of A' =  Q9Z148
<1662>: Uncommon Training item of A' =  P38283
<1663>: Uncommon Training item of A' =  P35438
<1664>: Uncommon Training item of A' =  Q63ZW7
<1665>: Uncommon Training item of A' =  Q9QYR6
<1666>: Uncommon Training item of A' =  P30050
<1667>: Uncommon Training item of A' =  Q80VY9
<1668>: Uncommon Training item of A' =  P33316
<1669>: Uncommon Training item of A' =  O35147
<1670>: Uncommon Training item of A' =  Q6ZW76
<1671>: Uncommon Training item of A' =  Q99497
<1672>: Uncommon Training item of A' =  Q96MU7
<1673>: Uncommon Training item of A' =  P26041
<1674>: Uncommon Training item of A' =  Q15059
<1675>: Uncommon Training item of A' =  Q8BR65
<1676>: Uncommon Training item of A' =  Q9UNN4
<1677>: Uncommon Training item of A' =  P52701
<1678>: Uncommon Training item of A' =  Q9D0M2
<1679>: Uncommon Training item of A' =  ENSP00000292616
<1680>: Uncommon Training item of A' =  P10828
<1681>: Uncommon Training item of A' =  P05556
<1682>: Uncommon Training item of A' =  Q07002
<1683>: Uncommon Training item of A' =  Q69Z98
<74>: P13834 is common in both A' dataset and B dataset
<1684>: Uncommon Training item of A' =  P42771
<1685>: Uncommon Training item of A' =  O35274
<1686>: Uncommon Training item of A' =  O14981
<1687>: Uncommon Training item of A' =  O88643
<1688>: Uncommon Training item of A' =  Q68EF6
<1689>: Uncommon Training item of A' =  P23475
<1690>: Uncommon Training item of A' =  P16872
<1691>: Uncommon Training item of A' =  Q9NSK0
<1692>: Uncommon Training item of A' =  P56402
<1693>: Uncommon Training item of A' =  Q80W00
<1694>: Uncommon Training item of A' =  ENSP00000349076
<1695>: Uncommon Training item of A' =  Q03252
<1696>: Uncommon Training item of A' =  Q69Z38
<1697>: Uncommon Training item of A' =  P02699
<1698>: Uncommon Training item of A' =  Q92686
<1699>: Uncommon Training item of A' =  Q9EQS0
<1700>: Uncommon Training item of A' =  Q8CI95
<1701>: Uncommon Training item of A' =  Q9QYB8
<1702>: Uncommon Training item of A' =  Q8NI08
<1703>: Uncommon Training item of A' =  Q91Z31
<1704>: Uncommon Training item of A' =  P97868
<1705>: Uncommon Training item of A' =  O75582
<1706>: Uncommon Training item of A' =  Q9UKI2
<75>: P98177 is common in both A' dataset and B dataset
<1707>: Uncommon Training item of A' =  Q9Y2D5
<1708>: Uncommon Training item of A' =  P27659
<1709>: Uncommon Training item of A' =  Q13557
<1710>: Uncommon Training item of A' =  Q13614
<1711>: Uncommon Training item of A' =  Q8N5T2
<1712>: Uncommon Training item of A' =  Q9BTU6
<1713>: Uncommon Training item of A' =  Q14247
<1714>: Uncommon Training item of A' =  P39053
<1715>: Uncommon Training item of A' =  ENSP00000313171
<1716>: Uncommon Training item of A' =  P36507
<1717>: Uncommon Training item of A' =  ENSP00000368391
<1718>: Uncommon Training item of A' =  P22734
<1719>: Uncommon Training item of A' =  P63038
<1720>: Uncommon Training item of A' =  Q8R3Q2
<1721>: Uncommon Training item of A' =  Q99986
<1722>: Uncommon Training item of A' =  P41971
<1723>: Uncommon Training item of A' =  P35569
<1724>: Uncommon Training item of A' =  Q8WYB5
<1725>: Uncommon Training item of A' =  ENSP00000269346
<1726>: Uncommon Training item of A' =  Q99MP8
<1727>: Uncommon Training item of A' =  Q8TEU7
<1728>: Uncommon Training item of A' =  Q8VCX2
<1729>: Uncommon Training item of A' =  P43249
<76>: P28652 is common in both A' dataset and B dataset
<1730>: Uncommon Training item of A' =  P62071
<1731>: Uncommon Training item of A' =  Q64303
<1732>: Uncommon Training item of A' =  Q9JHU2
<1733>: Uncommon Training item of A' =  O95573
<1734>: Uncommon Training item of A' =  P12272
<1735>: Uncommon Training item of A' =  Q99KX1
<1736>: Uncommon Training item of A' =  Q91WG5
<1737>: Uncommon Training item of A' =  Q16288
<1738>: Uncommon Training item of A' =  O14965
<1739>: Uncommon Training item of A' =  O43237
<1740>: Uncommon Training item of A' =  P78527
<1741>: Uncommon Training item of A' =  Q12996
<1742>: Uncommon Training item of A' =  O00213
<1743>: Uncommon Training item of A' =  Q80TL4
<1744>: Uncommon Training item of A' =  O89110
<77>: Q61609 is common in both A' dataset and B dataset
<1745>: Uncommon Training item of A' =  Q8TCJ2
<1746>: Uncommon Training item of A' =  P61371
<1747>: Uncommon Training item of A' =  P31751
<1748>: Uncommon Training item of A' =  Q5DQR4
<1749>: Uncommon Training item of A' =  Q8IV50
<1750>: Uncommon Training item of A' =  P06753
<78>: P27986 is common in both A' dataset and B dataset
<1751>: Uncommon Training item of A' =  P47870
<1752>: Uncommon Training item of A' =  Q07955
<1753>: Uncommon Training item of A' =  ENSMUSP00000068188
<1754>: Uncommon Training item of A' =  Q9P215
<1755>: Uncommon Training item of A' =  P02470
<1756>: Uncommon Training item of A' =  O60287
<1757>: Uncommon Training item of A' =  P49138
<1758>: Uncommon Training item of A' =  Q05940
<1759>: Uncommon Training item of A' =  ENSP00000341850
<1760>: Uncommon Training item of A' =  Q9Y2F5
<1761>: Uncommon Training item of A' =  Q68ED2
<1762>: Uncommon Training item of A' =  Q3USJ8
<1763>: Uncommon Training item of A' =  Q14677
<1764>: Uncommon Training item of A' =  P61020
<1765>: Uncommon Training item of A' =  Q70JA7
<1766>: Uncommon Training item of A' =  Q13459
<1767>: Uncommon Training item of A' =  Q15691
<1768>: Uncommon Training item of A' =  Q86TC9
<1769>: Uncommon Training item of A' =  Q0JRZ9
<79>: P28327 is common in both A' dataset and B dataset
<1770>: Uncommon Training item of A' =  O70318
<1771>: Uncommon Training item of A' =  O00515
<1772>: Uncommon Training item of A' =  Q99569
<1773>: Uncommon Training item of A' =  ENSP00000293872
<1774>: Uncommon Training item of A' =  P52655
<1775>: Uncommon Training item of A' =  P84243
<1776>: Uncommon Training item of A' =  ENSP00000350011
<1777>: Uncommon Training item of A' =  Q9DBC0
<1778>: Uncommon Training item of A' =  Q15717
<1779>: Uncommon Training item of A' =  Q8BGH4
<1780>: Uncommon Training item of A' =  O95104
<1781>: Uncommon Training item of A' =  Q14644
<1782>: Uncommon Training item of A' =  ENSP00000358012
<1783>: Uncommon Training item of A' =  P55010
<1784>: Uncommon Training item of A' =  Q05909
<1785>: Uncommon Training item of A' =  Q8BH57
<1786>: Uncommon Training item of A' =  Q95N27
<1787>: Uncommon Training item of A' =  Q9ET77
<80>: Q9Z2A7 is common in both A' dataset and B dataset
<1788>: Uncommon Training item of A' =  Q6ZQK5
<1789>: Uncommon Training item of A' =  Q9Z0W3
<1790>: Uncommon Training item of A' =  Q16821
<1791>: Uncommon Training item of A' =  Q8BQU6
<1792>: Uncommon Training item of A' =  O15198
<1793>: Uncommon Training item of A' =  Q9Y5B6
<1794>: Uncommon Training item of A' =  Q9JMH6
<1795>: Uncommon Training item of A' =  P01215
<1796>: Uncommon Training item of A' =  Q8NBN3
<1797>: Uncommon Training item of A' =  Q96Q15
<81>: P18846 is common in both A' dataset and B dataset
<1798>: Uncommon Training item of A' =  P18545
<1799>: Uncommon Training item of A' =  Q969H4
<1800>: Uncommon Training item of A' =  Q14004
<1801>: Uncommon Training item of A' =  P16386
<1802>: Uncommon Training item of A' =  P28290
<1803>: Uncommon Training item of A' =  Q9NQC3
<1804>: Uncommon Training item of A' =  P27546
<1805>: Uncommon Training item of A' =  P17342
<1806>: Uncommon Training item of A' =  Q01804
<1807>: Uncommon Training item of A' =  Q15561
<1808>: Uncommon Training item of A' =  Q61410
<1809>: Uncommon Training item of A' =  Q96GZ6
<1810>: Uncommon Training item of A' =  Q9D0F9
<1811>: Uncommon Training item of A' =  Q9Y5B9
<1812>: Uncommon Training item of A' =  P41233
<1813>: Uncommon Training item of A' =  ENSP00000265368
<1814>: Uncommon Training item of A' =  O88704
<1815>: Uncommon Training item of A' =  Q6UB99
<1816>: Uncommon Training item of A' =  P51610
<1817>: Uncommon Training item of A' =  P01893
<1818>: Uncommon Training item of A' =  Q8BL97
<1819>: Uncommon Training item of A' =  Q99KJ8
<1820>: Uncommon Training item of A' =  Q8TCU4
<1821>: Uncommon Training item of A' =  P70698
<1822>: Uncommon Training item of A' =  Q15678
<1823>: Uncommon Training item of A' =  P17028
<1824>: Uncommon Training item of A' =  P22670
<1825>: Uncommon Training item of A' =  Q61595
<1826>: Uncommon Training item of A' =  Q5UAK0
<1827>: Uncommon Training item of A' =  P24161
<1828>: Uncommon Training item of A' =  Q7TPH6
<82>: P02719 is common in both A' dataset and B dataset
<1829>: Uncommon Training item of A' =  Q53GS9
<1830>: Uncommon Training item of A' =  P43403
<1831>: Uncommon Training item of A' =  ENSP00000297109
<1832>: Uncommon Training item of A' =  O95359
<1833>: Uncommon Training item of A' =  Q8IWT6
<83>: P54764 is common in both A' dataset and B dataset
<1834>: Uncommon Training item of A' =  P58776
<1835>: Uncommon Training item of A' =  Q8WWQ0
<1836>: Uncommon Training item of A' =  O14545
<1837>: Uncommon Training item of A' =  Q9Z1A6
<1838>: Uncommon Training item of A' =  ENSMUSP00000040531
<1839>: Uncommon Training item of A' =  ENSMUSP00000085650
<1840>: Uncommon Training item of A' =  Q6GTX8
<1841>: Uncommon Training item of A' =  Q8TDJ6
<1842>: Uncommon Training item of A' =  O88935
<1843>: Uncommon Training item of A' =  P15056
<1844>: Uncommon Training item of A' =  Q9H0W8
<1845>: Uncommon Training item of A' =  Q8K019
<1846>: Uncommon Training item of A' =  Q6ZUT6
<1847>: Uncommon Training item of A' =  P43351
<1848>: Uncommon Training item of A' =  Q8NCN4
<1849>: Uncommon Training item of A' =  P24941
<1850>: Uncommon Training item of A' =  P54132
<1851>: Uncommon Training item of A' =  P31322
<1852>: Uncommon Training item of A' =  P32942
<1853>: Uncommon Training item of A' =  Q8NFU5
<1854>: Uncommon Training item of A' =  Q9QZS8
<1855>: Uncommon Training item of A' =  Q5T9S5
<1856>: Uncommon Training item of A' =  P11802
<1857>: Uncommon Training item of A' =  Q9CQK1
<1858>: Uncommon Training item of A' =  O43379
<1859>: Uncommon Training item of A' =  O08582
<1860>: Uncommon Training item of A' =  O94910
<1861>: Uncommon Training item of A' =  P39748
<1862>: Uncommon Training item of A' =  P26010
<1863>: Uncommon Training item of A' =  Q920R0
<1864>: Uncommon Training item of A' =  P25116
<1865>: Uncommon Training item of A' =  Q8WVM8
<1866>: Uncommon Training item of A' =  P83111
<1867>: Uncommon Training item of A' =  Q3UYV9
<84>: P10747 is common in both A' dataset and B dataset
<1868>: Uncommon Training item of A' =  Q9H582
<1869>: Uncommon Training item of A' =  Q9CYT6
<1870>: Uncommon Training item of A' =  P29361
<1871>: Uncommon Training item of A' =  Q9UKE5
<1872>: Uncommon Training item of A' =  P55273
<1873>: Uncommon Training item of A' =  P41229
<1874>: Uncommon Training item of A' =  Q0GNC1
<1875>: Uncommon Training item of A' =  O88705
<1876>: Uncommon Training item of A' =  O94916
<1877>: Uncommon Training item of A' =  O75152
<1878>: Uncommon Training item of A' =  ENSP00000373565
<1879>: Uncommon Training item of A' =  Q6PER3
<1880>: Uncommon Training item of A' =  P17095
<1881>: Uncommon Training item of A' =  Q8NEV4
<85>: P21807 is common in both A' dataset and B dataset
<1882>: Uncommon Training item of A' =  Q8BI84
<1883>: Uncommon Training item of A' =  Q9GZR7
<1884>: Uncommon Training item of A' =  Q3TXS7
<1885>: Uncommon Training item of A' =  Q6QNY0
<86>: Q09666 is common in both A' dataset and B dataset
<1886>: Uncommon Training item of A' =  A2AQ25
<1887>: Uncommon Training item of A' =  P17655
<1888>: Uncommon Training item of A' =  ENSGALP00000036444
<1889>: Uncommon Training item of A' =  ENSP00000262188
<1890>: Uncommon Training item of A' =  Q03164
<1891>: Uncommon Training item of A' =  Q6PDG8
<1892>: Uncommon Training item of A' =  Q9D0V7
<1893>: Uncommon Training item of A' =  Q07352
<1894>: Uncommon Training item of A' =  ENSP00000356635
<1895>: Uncommon Training item of A' =  Q04692
<1896>: Uncommon Training item of A' =  Q96EU6
<1897>: Uncommon Training item of A' =  Q69YH5
<1898>: Uncommon Training item of A' =  Q62261
<1899>: Uncommon Training item of A' =  Q6R891
<1900>: Uncommon Training item of A' =  P16989
<1901>: Uncommon Training item of A' =  Q75QN2
<1902>: Uncommon Training item of A' =  ENSP00000338323
<1903>: Uncommon Training item of A' =  Q14160
<1904>: Uncommon Training item of A' =  Q8NDX5
<1905>: Uncommon Training item of A' =  P07307
<1906>: Uncommon Training item of A' =  Q9Y2W1
<1907>: Uncommon Training item of A' =  O15231
<1908>: Uncommon Training item of A' =  Q9UQL6
<1909>: Uncommon Training item of A' =  P15391
<1910>: Uncommon Training item of A' =  Q9H9J4
<1911>: Uncommon Training item of A' =  Q6P5G6
<1912>: Uncommon Training item of A' =  O00303
<1913>: Uncommon Training item of A' =  A2AN08
<87>: Q9WVA2 is common in both A' dataset and B dataset
<1914>: Uncommon Training item of A' =  Q14676
<1915>: Uncommon Training item of A' =  Q05512
<1916>: Uncommon Training item of A' =  P55957
<1917>: Uncommon Training item of A' =  Q9Y243
<1918>: Uncommon Training item of A' =  Q8IUG5
<1919>: Uncommon Training item of A' =  P97366
<1920>: Uncommon Training item of A' =  Q8BX02
<1921>: Uncommon Training item of A' =  Q7TPV4
<1922>: Uncommon Training item of A' =  Q7TNF8
<1923>: Uncommon Training item of A' =  Q13882
<1924>: Uncommon Training item of A' =  P16236
<1925>: Uncommon Training item of A' =  Q8VBZ3
<1926>: Uncommon Training item of A' =  ENSP00000281537
<1927>: Uncommon Training item of A' =  P47811
<1928>: Uncommon Training item of A' =  Q00342
<1929>: Uncommon Training item of A' =  P27987
<1930>: Uncommon Training item of A' =  P15311
<1931>: Uncommon Training item of A' =  Q8BPN8
<1932>: Uncommon Training item of A' =  ENSP00000312379
<1933>: Uncommon Training item of A' =  Q9QXT8
<1934>: Uncommon Training item of A' =  O60927
<1935>: Uncommon Training item of A' =  Q9H6H4
<1936>: Uncommon Training item of A' =  Q5EG47
<1937>: Uncommon Training item of A' =  Q96RE7
<1938>: Uncommon Training item of A' =  A2ADY9
<1939>: Uncommon Training item of A' =  Q6PCL9
<1940>: Uncommon Training item of A' =  Q8BMI0
<1941>: Uncommon Training item of A' =  P11387
<1942>: Uncommon Training item of A' =  Q9Z0S3
<1943>: Uncommon Training item of A' =  O60266
<1944>: Uncommon Training item of A' =  Q9Y4G8
<1945>: Uncommon Training item of A' =  Q03060
<1946>: Uncommon Training item of A' =  Q58A63
<1947>: Uncommon Training item of A' =  O89032
<1948>: Uncommon Training item of A' =  Q5VYK3
<1949>: Uncommon Training item of A' =  ENSP00000372265
<1950>: Uncommon Training item of A' =  O94901
<1951>: Uncommon Training item of A' =  Q9NZM3
<1952>: Uncommon Training item of A' =  Q13905
<1953>: Uncommon Training item of A' =  Q8TEX9
<1954>: Uncommon Training item of A' =  Q9QUN3
<1955>: Uncommon Training item of A' =  ENSMUSP00000044955
<1956>: Uncommon Training item of A' =  Q61316
<1957>: Uncommon Training item of A' =  O75691
<1958>: Uncommon Training item of A' =  P36131
<1959>: Uncommon Training item of A' =  ENSP00000365730
<1960>: Uncommon Training item of A' =  Q92752
<1961>: Uncommon Training item of A' =  Q9ET43
<1962>: Uncommon Training item of A' =  P38486
<1963>: Uncommon Training item of A' =  Q8BVQ5
<1964>: Uncommon Training item of A' =  Q9C0B0
<1965>: Uncommon Training item of A' =  P15304
<1966>: Uncommon Training item of A' =  Q02067
<1967>: Uncommon Training item of A' =  P54279
<1968>: Uncommon Training item of A' =  Q8CHY6
<1969>: Uncommon Training item of A' =  Q15118
<1970>: Uncommon Training item of A' =  P48356
<1971>: Uncommon Training item of A' =  O35082
<1972>: Uncommon Training item of A' =  Q9H6R4
<88>: Q6GYP7 is common in both A' dataset and B dataset
<1973>: Uncommon Training item of A' =  Q96MY1
<1974>: Uncommon Training item of A' =  P07910
<1975>: Uncommon Training item of A' =  O60500
<1976>: Uncommon Training item of A' =  Q9H4I2
<1977>: Uncommon Training item of A' =  Q9UBF6
<1978>: Uncommon Training item of A' =  Q8K031
<1979>: Uncommon Training item of A' =  Q99LD4
<1980>: Uncommon Training item of A' =  Q99501
<1981>: Uncommon Training item of A' =  Q9QXV1
<1982>: Uncommon Training item of A' =  P04712
<1983>: Uncommon Training item of A' =  P69332
<1984>: Uncommon Training item of A' =  Q9DBW0
<1985>: Uncommon Training item of A' =  Q9BPX5
<1986>: Uncommon Training item of A' =  P62191
<89>: Q8IX90 is common in both A' dataset and B dataset
<1987>: Uncommon Training item of A' =  Q8NDC0
<1988>: Uncommon Training item of A' =  Q8NC60
<1989>: Uncommon Training item of A' =  O54918
<1990>: Uncommon Training item of A' =  Q8C0R0
<1991>: Uncommon Training item of A' =  Q8NDX6
<1992>: Uncommon Training item of A' =  Q92878
<90>: Q60902 is common in both A' dataset and B dataset
<1993>: Uncommon Training item of A' =  O43768
<1994>: Uncommon Training item of A' =  P16401
<1995>: Uncommon Training item of A' =  P34741
<1996>: Uncommon Training item of A' =  Q9NXR1
<1997>: Uncommon Training item of A' =  Q9D8Y0
<1998>: Uncommon Training item of A' =  Q80YR9
<1999>: Uncommon Training item of A' =  Q14694
<2000>: Uncommon Training item of A' =  P01112
<2001>: Uncommon Training item of A' =  P30260
<2002>: Uncommon Training item of A' =  P35283
<2003>: Uncommon Training item of A' =  Q9UBD8
<2004>: Uncommon Training item of A' =  Q76FK4
<2005>: Uncommon Training item of A' =  Q8VDD5
<2006>: Uncommon Training item of A' =  P80560
<2007>: Uncommon Training item of A' =  Q7TT18
<2008>: Uncommon Training item of A' =  O43663
<2009>: Uncommon Training item of A' =  Q9R0K7
<2010>: Uncommon Training item of A' =  P41970
<91>: Q91V09 is common in both A' dataset and B dataset
<2011>: Uncommon Training item of A' =  P09038
<2012>: Uncommon Training item of A' =  P05362
<2013>: Uncommon Training item of A' =  Q99MX7
<2014>: Uncommon Training item of A' =  Q53EZ4
<2015>: Uncommon Training item of A' =  P55042
<2016>: Uncommon Training item of A' =  P41279
<2017>: Uncommon Training item of A' =  ENSP00000261396
<2018>: Uncommon Training item of A' =  Q6P9B9
<2019>: Uncommon Training item of A' =  P19973
<2020>: Uncommon Training item of A' =  ENSP00000274054
<2021>: Uncommon Training item of A' =  P08553
<2022>: Uncommon Training item of A' =  O08609
<2023>: Uncommon Training item of A' =  O95674
<2024>: Uncommon Training item of A' =  P04798
<92>: Q60817 is common in both A' dataset and B dataset
<2025>: Uncommon Training item of A' =  Q8IZ21
<2026>: Uncommon Training item of A' =  Q99LL5
<2027>: Uncommon Training item of A' =  Q8VHW2
<2028>: Uncommon Training item of A' =  O43150
<2029>: Uncommon Training item of A' =  P46109
<2030>: Uncommon Training item of A' =  ENSP00000352332
<2031>: Uncommon Training item of A' =  ENSP00000246194
<2032>: Uncommon Training item of A' =  Q8BTF7
<2033>: Uncommon Training item of A' =  ENSP00000362962
<2034>: Uncommon Training item of A' =  P10711
<2035>: Uncommon Training item of A' =  Q9DD18
<2036>: Uncommon Training item of A' =  Q9Y333
<2037>: Uncommon Training item of A' =  P62140
<2038>: Uncommon Training item of A' =  P01108
<2039>: Uncommon Training item of A' =  Q64092
<2040>: Uncommon Training item of A' =  Q9ERA6
<2041>: Uncommon Training item of A' =  O08580
<2042>: Uncommon Training item of A' =  Q9H6S0
<2043>: Uncommon Training item of A' =  O60245
<2044>: Uncommon Training item of A' =  O95819
<93>: P62158 is common in both A' dataset and B dataset
<2045>: Uncommon Training item of A' =  Q9JI99
<2046>: Uncommon Training item of A' =  O75815
<2047>: Uncommon Training item of A' =  Q8BJI1
<2048>: Uncommon Training item of A' =  O94880
<2049>: Uncommon Training item of A' =  P54274
<2050>: Uncommon Training item of A' =  P57087
<2051>: Uncommon Training item of A' =  O35295
<2052>: Uncommon Training item of A' =  Q68EM7
<2053>: Uncommon Training item of A' =  P35710
<2054>: Uncommon Training item of A' =  ENSP00000363507
<2055>: Uncommon Training item of A' =  O89001
<2056>: Uncommon Training item of A' =  Q9BR39
<2057>: Uncommon Training item of A' =  Q9D2J8
<2058>: Uncommon Training item of A' =  Q15417
<2059>: Uncommon Training item of A' =  Q9GZY8
<2060>: Uncommon Training item of A' =  Q9H706
<2061>: Uncommon Training item of A' =  Q9R117
<2062>: Uncommon Training item of A' =  Q9UGY1
<2063>: Uncommon Training item of A' =  Q9UNE0
<2064>: Uncommon Training item of A' =  Q03135
<2065>: Uncommon Training item of A' =  Q8IX01
<2066>: Uncommon Training item of A' =  Q3UIA2
<2067>: Uncommon Training item of A' =  P68313
<2068>: Uncommon Training item of A' =  Q8CI04
<2069>: Uncommon Training item of A' =  Q9ULV8
<2070>: Uncommon Training item of A' =  Q8IY67
<2071>: Uncommon Training item of A' =  O35954
<2072>: Uncommon Training item of A' =  P07150
<2073>: Uncommon Training item of A' =  Q5GH67
<2074>: Uncommon Training item of A' =  P26358
<2075>: Uncommon Training item of A' =  Q9BZE9
<2076>: Uncommon Training item of A' =  O55028
<2077>: Uncommon Training item of A' =  Q92597
<2078>: Uncommon Training item of A' =  Q13972
<2079>: Uncommon Training item of A' =  P25918
<2080>: Uncommon Training item of A' =  Q03111
<2081>: Uncommon Training item of A' =  Q9UP65
<2082>: Uncommon Training item of A' =  O15304
<2083>: Uncommon Training item of A' =  Q8K3H0
<2084>: Uncommon Training item of A' =  Q9WUD1
<2085>: Uncommon Training item of A' =  Q9CQ22
<2086>: Uncommon Training item of A' =  P15208
<2087>: Uncommon Training item of A' =  P50516
<2088>: Uncommon Training item of A' =  P62277
<2089>: Uncommon Training item of A' =  Q93100
<94>: P05784 is common in both A' dataset and B dataset
<2090>: Uncommon Training item of A' =  P00519-2
<2091>: Uncommon Training item of A' =  O60231
<2092>: Uncommon Training item of A' =  Q14764
<2093>: Uncommon Training item of A' =  Q9BWT3
<2094>: Uncommon Training item of A' =  Q01362
<2095>: Uncommon Training item of A' =  Q13485
<2096>: Uncommon Training item of A' =  Q9QXG4
<2097>: Uncommon Training item of A' =  P48436
<2098>: Uncommon Training item of A' =  Q92954
<2099>: Uncommon Training item of A' =  Q96CW6
<2100>: Uncommon Training item of A' =  Q9H2D6
<2101>: Uncommon Training item of A' =  Q9NUM4
<2102>: Uncommon Training item of A' =  O15078
<2103>: Uncommon Training item of A' =  Q91V14
<2104>: Uncommon Training item of A' =  P14753
<95>: Q99759 is common in both A' dataset and B dataset
<2105>: Uncommon Training item of A' =  Q8BUV3
<2106>: Uncommon Training item of A' =  Q5T6F0
<2107>: Uncommon Training item of A' =  Q3U0V1
<2108>: Uncommon Training item of A' =  Q6NZE7
<2109>: Uncommon Training item of A' =  P97825
<2110>: Uncommon Training item of A' =  Q6X4W1
<96>: P14598 is common in both A' dataset and B dataset
<2111>: Uncommon Training item of A' =  O14646
<2112>: Uncommon Training item of A' =  O00170
<2113>: Uncommon Training item of A' =  ENSP00000371303
<2114>: Uncommon Training item of A' =  P10645
<2115>: Uncommon Training item of A' =  O95425
<2116>: Uncommon Training item of A' =  Q52WX2
<2117>: Uncommon Training item of A' =  Q9UPY5
<2118>: Uncommon Training item of A' =  P14925
<2119>: Uncommon Training item of A' =  Q12873
<2120>: Uncommon Training item of A' =  P46087
<2121>: Uncommon Training item of A' =  Q96G74
<2122>: Uncommon Training item of A' =  ENSP00000264716
<2123>: Uncommon Training item of A' =  Q9H8Y8
<2124>: Uncommon Training item of A' =  Q3UHX0
<2125>: Uncommon Training item of A' =  Q07820
<2126>: Uncommon Training item of A' =  P14136
<2127>: Uncommon Training item of A' =  P43250
<2128>: Uncommon Training item of A' =  Q4LE39
<2129>: Uncommon Training item of A' =  Q8VHG2
<2130>: Uncommon Training item of A' =  Q9UQF2
<97>: P08057 is common in both A' dataset and B dataset
<2131>: Uncommon Training item of A' =  Q9Z351
<2132>: Uncommon Training item of A' =  P20911
<2133>: Uncommon Training item of A' =  Q9P1Y6
<2134>: Uncommon Training item of A' =  Q9DBS5
<2135>: Uncommon Training item of A' =  P21673
<2136>: Uncommon Training item of A' =  P13693
<2137>: Uncommon Training item of A' =  O95816
<2138>: Uncommon Training item of A' =  Q92576
<2139>: Uncommon Training item of A' =  P50652
<98>: P01236 is common in both A' dataset and B dataset
<2140>: Uncommon Training item of A' =  Q8N350
<2141>: Uncommon Training item of A' =  Q8R366
<2142>: Uncommon Training item of A' =  P29372
<2143>: Uncommon Training item of A' =  P12830
<2144>: Uncommon Training item of A' =  O14745
<2145>: Uncommon Training item of A' =  ENSP00000363003
<2146>: Uncommon Training item of A' =  P29476
<2147>: Uncommon Training item of A' =  Q96BR1
<2148>: Uncommon Training item of A' =  ENSP00000313947
<2149>: Uncommon Training item of A' =  Q9ERS5
<2150>: Uncommon Training item of A' =  Q7Z5K2
<2151>: Uncommon Training item of A' =  P11474
<2152>: Uncommon Training item of A' =  Q9Y4W2
<2153>: Uncommon Training item of A' =  Q76I76
<2154>: Uncommon Training item of A' =  O76021
<2155>: Uncommon Training item of A' =  Q9Y653
<2156>: Uncommon Training item of A' =  O08908
<2157>: Uncommon Training item of A' =  Q9UQM7
<2158>: Uncommon Training item of A' =  Q8K4Z5
<2159>: Uncommon Training item of A' =  O43665
<2160>: Uncommon Training item of A' =  Q60929
<99>: P07901 is common in both A' dataset and B dataset
<2161>: Uncommon Training item of A' =  O54898
<2162>: Uncommon Training item of A' =  P15387
<2163>: Uncommon Training item of A' =  Q71F23
<2164>: Uncommon Training item of A' =  P09810
<2165>: Uncommon Training item of A' =  Q6PDN3
<2166>: Uncommon Training item of A' =  Q05421
<2167>: Uncommon Training item of A' =  Q810U3
<2168>: Uncommon Training item of A' =  Q8VCB3
<2169>: Uncommon Training item of A' =  P32245
<2170>: Uncommon Training item of A' =  Q9NS85
<2171>: Uncommon Training item of A' =  P24666
<2172>: Uncommon Training item of A' =  P22613
<2173>: Uncommon Training item of A' =  P07727
<2174>: Uncommon Training item of A' =  O35625
<2175>: Uncommon Training item of A' =  P80192
<2176>: Uncommon Training item of A' =  P68101
<2177>: Uncommon Training item of A' =  Q9BQE3
<100>: P02687 is common in both A' dataset and B dataset
<2178>: Uncommon Training item of A' =  P36915
<2179>: Uncommon Training item of A' =  P08034
<2180>: Uncommon Training item of A' =  Q9HCH0
<2181>: Uncommon Training item of A' =  Q8CHG7
<2182>: Uncommon Training item of A' =  P23437
<2183>: Uncommon Training item of A' =  P31431
<2184>: Uncommon Training item of A' =  Q63270
<2185>: Uncommon Training item of A' =  P27046
<2186>: Uncommon Training item of A' =  Q14978
<2187>: Uncommon Training item of A' =  ENSP00000296477
<2188>: Uncommon Training item of A' =  Q64511
<2189>: Uncommon Training item of A' =  Q9UHK0
<2190>: Uncommon Training item of A' =  Q9Z1E3
<2191>: Uncommon Training item of A' =  P41597
<2192>: Uncommon Training item of A' =  P57740
<101>: P13010 is common in both A' dataset and B dataset
<2193>: Uncommon Training item of A' =  Q13370
<2194>: Uncommon Training item of A' =  Q15021
<2195>: Uncommon Training item of A' =  O43156
<2196>: Uncommon Training item of A' =  O14686
<2197>: Uncommon Training item of A' =  Q14012
<2198>: Uncommon Training item of A' =  Q08170
<2199>: Uncommon Training item of A' =  Q61301
<2200>: Uncommon Training item of A' =  Q13045
<2201>: Uncommon Training item of A' =  ENSP00000217121
<2202>: Uncommon Training item of A' =  Q5SPW0
<2203>: Uncommon Training item of A' =  P27931
<102>: P14317 is common in both A' dataset and B dataset
<2204>: Uncommon Training item of A' =  ENSP00000263102
<2205>: Uncommon Training item of A' =  O43900
<2206>: Uncommon Training item of A' =  Q6GQQ9
<2207>: Uncommon Training item of A' =  Q9Y2K2
<2208>: Uncommon Training item of A' =  O75330
<2209>: Uncommon Training item of A' =  P70333
<2210>: Uncommon Training item of A' =  Q9H5H4
<2211>: Uncommon Training item of A' =  Q9BTA9
<2212>: Uncommon Training item of A' =  ENSP00000349592
<2213>: Uncommon Training item of A' =  ENSP00000335434
<2214>: Uncommon Training item of A' =  P35546
<2215>: Uncommon Training item of A' =  Q6EJB6
<2216>: Uncommon Training item of A' =  Q62463
<2217>: Uncommon Training item of A' =  P42338
<2218>: Uncommon Training item of A' =  Q05CL8
<2219>: Uncommon Training item of A' =  Q80YX1
<2220>: Uncommon Training item of A' =  Q99523
<2221>: Uncommon Training item of A' =  Q96JM3
<2222>: Uncommon Training item of A' =  Q93075
<2223>: Uncommon Training item of A' =  Q61193
<2224>: Uncommon Training item of A' =  P02316
<2225>: Uncommon Training item of A' =  P09450
<2226>: Uncommon Training item of A' =  Q9HCE1
<103>: P52732 is common in both A' dataset and B dataset
<104>: Q9WV92 is common in both A' dataset and B dataset
<2227>: Uncommon Training item of A' =  Q8N8K9
<2228>: Uncommon Training item of A' =  O75925
<2229>: Uncommon Training item of A' =  Q8CHC4
<2230>: Uncommon Training item of A' =  Q08369
<2231>: Uncommon Training item of A' =  P47710
<105>: Q923U0 is common in both A' dataset and B dataset
<2232>: Uncommon Training item of A' =  P23246
<2233>: Uncommon Training item of A' =  Q80VC9
<106>: P31323 is common in both A' dataset and B dataset
<2234>: Uncommon Training item of A' =  P01833
<2235>: Uncommon Training item of A' =  ENSP00000271526
<2236>: Uncommon Training item of A' =  P24864
<2237>: Uncommon Training item of A' =  Q99MR6
<2238>: Uncommon Training item of A' =  P05132
<2239>: Uncommon Training item of A' =  O95391
<107>: Q8CAE9 is common in both A' dataset and B dataset
<2240>: Uncommon Training item of A' =  Q5SW75
<2241>: Uncommon Training item of A' =  Q16629
<2242>: Uncommon Training item of A' =  Q9UKG1
<2243>: Uncommon Training item of A' =  Q96AT1
<2244>: Uncommon Training item of A' =  O54784
<2245>: Uncommon Training item of A' =  O75448
<2246>: Uncommon Training item of A' =  Q9P2N5
<2247>: Uncommon Training item of A' =  Q8BIA4
<2248>: Uncommon Training item of A' =  Q60767
<2249>: Uncommon Training item of A' =  P15823
<2250>: Uncommon Training item of A' =  Q6T4R5
<2251>: Uncommon Training item of A' =  P52799
<2252>: Uncommon Training item of A' =  P53987
<2253>: Uncommon Training item of A' =  O08785
<2254>: Uncommon Training item of A' =  P35900
<2255>: Uncommon Training item of A' =  O96013
<2256>: Uncommon Training item of A' =  P70271
<2257>: Uncommon Training item of A' =  P24135
<2258>: Uncommon Training item of A' =  Q8TDD1
<2259>: Uncommon Training item of A' =  O00567
<2260>: Uncommon Training item of A' =  Q9WUK2
<2261>: Uncommon Training item of A' =  P35611
<2262>: Uncommon Training item of A' =  Q9D1F4
<2263>: Uncommon Training item of A' =  Q91YM2
<2264>: Uncommon Training item of A' =  Q8R311
<2265>: Uncommon Training item of A' =  O15492
<2266>: Uncommon Training item of A' =  Q99615
<2267>: Uncommon Training item of A' =  Q8BXA1
<2268>: Uncommon Training item of A' =  O60879
<2269>: Uncommon Training item of A' =  P68404
<2270>: Uncommon Training item of A' =  Q15906
<108>: P97318 is common in both A' dataset and B dataset
<2271>: Uncommon Training item of A' =  O88466
<2272>: Uncommon Training item of A' =  Q9BTX1
<2273>: Uncommon Training item of A' =  ENSP00000300086
<2274>: Uncommon Training item of A' =  Q96EN8
<2275>: Uncommon Training item of A' =  Q91XS1
<2276>: Uncommon Training item of A' =  P63216
<109>: P27448 is common in both A' dataset and B dataset
<2277>: Uncommon Training item of A' =  P41214
<2278>: Uncommon Training item of A' =  Q9UKV3
<2279>: Uncommon Training item of A' =  Q8VDP4
<2280>: Uncommon Training item of A' =  P04554
<2281>: Uncommon Training item of A' =  P20444
<2282>: Uncommon Training item of A' =  P98078
<2283>: Uncommon Training item of A' =  ENSMUSP00000027252
<110>: P01582 is common in both A' dataset and B dataset
<2284>: Uncommon Training item of A' =  P06738
<2285>: Uncommon Training item of A' =  Q15311
<2286>: Uncommon Training item of A' =  Q68EF0
<2287>: Uncommon Training item of A' =  P20810
<2288>: Uncommon Training item of A' =  Q96KM6
<2289>: Uncommon Training item of A' =  Q99NB9
<2290>: Uncommon Training item of A' =  O70480
<2291>: Uncommon Training item of A' =  O15143
<2292>: Uncommon Training item of A' =  Q8C4U2
<2293>: Uncommon Training item of A' =  ENSP00000301011
<111>: Q6NS52 is common in both A' dataset and B dataset
<2294>: Uncommon Training item of A' =  P25205
<2295>: Uncommon Training item of A' =  Q8TF76
<2296>: Uncommon Training item of A' =  Q6P5R6
<2297>: Uncommon Training item of A' =  O88888
<2298>: Uncommon Training item of A' =  P52564
<2299>: Uncommon Training item of A' =  Q99L43
<2300>: Uncommon Training item of A' =  P30875
<2301>: Uncommon Training item of A' =  Q91WN4
<2302>: Uncommon Training item of A' =  Q6IQ23
<2303>: Uncommon Training item of A' =  Q00587
<2304>: Uncommon Training item of A' =  Q9NZB2
<2305>: Uncommon Training item of A' =  ENSP00000296215
<2306>: Uncommon Training item of A' =  Q6P995
<2307>: Uncommon Training item of A' =  ENSP00000263935
<2308>: Uncommon Training item of A' =  ENSP00000357794
<2309>: Uncommon Training item of A' =  P16885
<2310>: Uncommon Training item of A' =  ENSP00000310129
<2311>: Uncommon Training item of A' =  O14737
<2312>: Uncommon Training item of A' =  O15067
<2313>: Uncommon Training item of A' =  Q15648
<2314>: Uncommon Training item of A' =  Q641X2
<2315>: Uncommon Training item of A' =  Q9NUQ3
<2316>: Uncommon Training item of A' =  Q8R502
<2317>: Uncommon Training item of A' =  Q91Z67
<2318>: Uncommon Training item of A' =  Q9Y6D5
<2319>: Uncommon Training item of A' =  Q6P1X5
<2320>: Uncommon Training item of A' =  Q5SXM2
<2321>: Uncommon Training item of A' =  Q6AHZ1
<2322>: Uncommon Training item of A' =  P28335
<2323>: Uncommon Training item of A' =  Q9NWV8
<2324>: Uncommon Training item of A' =  P18754
<2325>: Uncommon Training item of A' =  Q9Y2Q0
<2326>: Uncommon Training item of A' =  Q62179
<2327>: Uncommon Training item of A' =  P63244
<2328>: Uncommon Training item of A' =  Q8BIZ6
<2329>: Uncommon Training item of A' =  Q15042
<2330>: Uncommon Training item of A' =  P15209
<2331>: Uncommon Training item of A' =  O60381
<2332>: Uncommon Training item of A' =  O00308
<2333>: Uncommon Training item of A' =  Q3TX08
<2334>: Uncommon Training item of A' =  Q62318
<2335>: Uncommon Training item of A' =  P46013
<2336>: Uncommon Training item of A' =  Q8NFA0
<2337>: Uncommon Training item of A' =  Q15047
<2338>: Uncommon Training item of A' =  Q61687
<2339>: Uncommon Training item of A' =  Q62137
<2340>: Uncommon Training item of A' =  Q6SPF0
<2341>: Uncommon Training item of A' =  Q99442
<2342>: Uncommon Training item of A' =  ENSP00000372922
<2343>: Uncommon Training item of A' =  O60756
<2344>: Uncommon Training item of A' =  Q8IWK6
<2345>: Uncommon Training item of A' =  Q8IUD2
<2346>: Uncommon Training item of A' =  P08069
<2347>: Uncommon Training item of A' =  P11940
<2348>: Uncommon Training item of A' =  Q28115
<2349>: Uncommon Training item of A' =  P05114
<2350>: Uncommon Training item of A' =  ENSMUSP00000029907
<2351>: Uncommon Training item of A' =  P36544
<2352>: Uncommon Training item of A' =  Q8TCG1
<2353>: Uncommon Training item of A' =  Q6BCL1
<2354>: Uncommon Training item of A' =  Q80XK6
<2355>: Uncommon Training item of A' =  ENSP00000278903
<112>: Q80XI6 is common in both A' dataset and B dataset
<2356>: Uncommon Training item of A' =  Q8WWZ4
<2357>: Uncommon Training item of A' =  P08183
<2358>: Uncommon Training item of A' =  Q9Y2Z0
<2359>: Uncommon Training item of A' =  P04409
<2360>: Uncommon Training item of A' =  Q9EP82
<2361>: Uncommon Training item of A' =  P23458
<2362>: Uncommon Training item of A' =  P41035
<2363>: Uncommon Training item of A' =  O60244
<113>: Q9BUB5 is common in both A' dataset and B dataset
<2364>: Uncommon Training item of A' =  Q9ES00
<2365>: Uncommon Training item of A' =  Q9BRQ0
<2366>: Uncommon Training item of A' =  Q9CZX7
<2367>: Uncommon Training item of A' =  O43166
<2368>: Uncommon Training item of A' =  Q921T2
<2369>: Uncommon Training item of A' =  Q9Z131
<2370>: Uncommon Training item of A' =  Q15459
<2371>: Uncommon Training item of A' =  Q8K298
<2372>: Uncommon Training item of A' =  Q9R0A0
<2373>: Uncommon Training item of A' =  Q63918
<2374>: Uncommon Training item of A' =  Q922D8
<2375>: Uncommon Training item of A' =  P04553
<2376>: Uncommon Training item of A' =  P29323
<2377>: Uncommon Training item of A' =  Q9ET01
<2378>: Uncommon Training item of A' =  P02089
<2379>: Uncommon Training item of A' =  ENSMUSP00000098874
<2380>: Uncommon Training item of A' =  Q00975
<2381>: Uncommon Training item of A' =  Q13127
<2382>: Uncommon Training item of A' =  Q96A47
<2383>: Uncommon Training item of A' =  Q9NRM7
<2384>: Uncommon Training item of A' =  P53804
<2385>: Uncommon Training item of A' =  P62960
<2386>: Uncommon Training item of A' =  Q8IXT5
<2387>: Uncommon Training item of A' =  Q60770
<2388>: Uncommon Training item of A' =  Q7Z6B7
<2389>: Uncommon Training item of A' =  P52479
<2390>: Uncommon Training item of A' =  Q80TZ9
<2391>: Uncommon Training item of A' =  Q62523
<2392>: Uncommon Training item of A' =  A0MZ66
<2393>: Uncommon Training item of A' =  P98083
<2394>: Uncommon Training item of A' =  Q8TDN4
<2395>: Uncommon Training item of A' =  Q63943
<2396>: Uncommon Training item of A' =  P07305
<2397>: Uncommon Training item of A' =  O60423
<114>: P02810 is common in both A' dataset and B dataset
<2398>: Uncommon Training item of A' =  P17098
<2399>: Uncommon Training item of A' =  Q07889
<2400>: Uncommon Training item of A' =  Q14019
<2401>: Uncommon Training item of A' =  Q924H7
<2402>: Uncommon Training item of A' =  Q9NWB6
<2403>: Uncommon Training item of A' =  ENSP00000287169
<2404>: Uncommon Training item of A' =  Q0ZGT2
<2405>: Uncommon Training item of A' =  P40124
<2406>: Uncommon Training item of A' =  Q9NX40
<2407>: Uncommon Training item of A' =  P28741
<115>: P07278 is common in both A' dataset and B dataset
<2408>: Uncommon Training item of A' =  P06241
<2409>: Uncommon Training item of A' =  O88622
<2410>: Uncommon Training item of A' =  Q99N69
<2411>: Uncommon Training item of A' =  Q86VQ1
<2412>: Uncommon Training item of A' =  ENSP00000370719
<2413>: Uncommon Training item of A' =  P22681
<2414>: Uncommon Training item of A' =  Q6PH08
<2415>: Uncommon Training item of A' =  O35691
<2416>: Uncommon Training item of A' =  Q9H9A7
<2417>: Uncommon Training item of A' =  Q60749
<2418>: Uncommon Training item of A' =  ENSP00000267176
<2419>: Uncommon Training item of A' =  P20020
<2420>: Uncommon Training item of A' =  Q8VE91
<2421>: Uncommon Training item of A' =  P0C0S8
<2422>: Uncommon Training item of A' =  P35658
<2423>: Uncommon Training item of A' =  P58107
<2424>: Uncommon Training item of A' =  Q7TSF4
<2425>: Uncommon Training item of A' =  Q60771
<2426>: Uncommon Training item of A' =  Q9BQA9
<2427>: Uncommon Training item of A' =  Q80TV8
<2428>: Uncommon Training item of A' =  P00698
<2429>: Uncommon Training item of A' =  Q99MB2
<2430>: Uncommon Training item of A' =  Q9CXF4
<2431>: Uncommon Training item of A' =  Q3UHD1
<2432>: Uncommon Training item of A' =  ENSP00000282251
<2433>: Uncommon Training item of A' =  Q8WUA2
<2434>: Uncommon Training item of A' =  P18475
<2435>: Uncommon Training item of A' =  P03070
<2436>: Uncommon Training item of A' =  O88335
<2437>: Uncommon Training item of A' =  Q5JSP0
<2438>: Uncommon Training item of A' =  Q5T8I3
<2439>: Uncommon Training item of A' =  P97379
<2440>: Uncommon Training item of A' =  Q5SX79
<2441>: Uncommon Training item of A' =  Q99MN1
<2442>: Uncommon Training item of A' =  Q13591
<2443>: Uncommon Training item of A' =  Q5SRE5
<2444>: Uncommon Training item of A' =  Q80TH2
<2445>: Uncommon Training item of A' =  Q12792
<2446>: Uncommon Training item of A' =  P43320
<2447>: Uncommon Training item of A' =  P62996
<2448>: Uncommon Training item of A' =  P54105
<2449>: Uncommon Training item of A' =  Q8C166
<2450>: Uncommon Training item of A' =  P78362
<2451>: Uncommon Training item of A' =  P04551
<2452>: Uncommon Training item of A' =  Q8WYL5
<2453>: Uncommon Training item of A' =  Q9BYW2
<2454>: Uncommon Training item of A' =  O00161
<2455>: Uncommon Training item of A' =  Q96DF8
<116>: P20338 is common in both A' dataset and B dataset
<2456>: Uncommon Training item of A' =  Q9Y2X7
<2457>: Uncommon Training item of A' =  Q16881
<2458>: Uncommon Training item of A' =  Q9Y613
<2459>: Uncommon Training item of A' =  Q8NI27
<2460>: Uncommon Training item of A' =  O15164
<2461>: Uncommon Training item of A' =  Q9Y5S2
<2462>: Uncommon Training item of A' =  O75379
<2463>: Uncommon Training item of A' =  Q7Z340
<2464>: Uncommon Training item of A' =  P11499
<2465>: Uncommon Training item of A' =  Q61699
<2466>: Uncommon Training item of A' =  Q62219
<2467>: Uncommon Training item of A' =  Q86SQ0
<2468>: Uncommon Training item of A' =  P08113
<2469>: Uncommon Training item of A' =  P49815
<2470>: Uncommon Training item of A' =  P70452
<2471>: Uncommon Training item of A' =  P00514
<2472>: Uncommon Training item of A' =  Q5XG73
<2473>: Uncommon Training item of A' =  Q6PHU5
<2474>: Uncommon Training item of A' =  Q9Z2G9
<2475>: Uncommon Training item of A' =  Q3UMB5
<2476>: Uncommon Training item of A' =  P16527
<117>: P37173 is common in both A' dataset and B dataset
<2477>: Uncommon Training item of A' =  P42167
<2478>: Uncommon Training item of A' =  Q5BJE1
<2479>: Uncommon Training item of A' =  Q8N201
<2480>: Uncommon Training item of A' =  O00461
<118>: P07949 is common in both A' dataset and B dataset
<2481>: Uncommon Training item of A' =  O95866
<2482>: Uncommon Training item of A' =  P06396
<2483>: Uncommon Training item of A' =  P35465
<2484>: Uncommon Training item of A' =  Q8K330
<2485>: Uncommon Training item of A' =  Q14157
<2486>: Uncommon Training item of A' =  ENSP00000268058
<2487>: Uncommon Training item of A' =  Q86UE4
<2488>: Uncommon Training item of A' =  Q9ULL5
<2489>: Uncommon Training item of A' =  Q9P2D0
<119>: P04004 is common in both A' dataset and B dataset
<2490>: Uncommon Training item of A' =  Q9UEW8
<2491>: Uncommon Training item of A' =  ENSP00000357225
<2492>: Uncommon Training item of A' =  Q9H2G2
<2493>: Uncommon Training item of A' =  P82970
<120>: Q15831 is common in both A' dataset and B dataset
<2494>: Uncommon Training item of A' =  P30285
<2495>: Uncommon Training item of A' =  P97310
<2496>: Uncommon Training item of A' =  P07293
<2497>: Uncommon Training item of A' =  Q8IZD4
<2498>: Uncommon Training item of A' =  Q6ZTN6
<2499>: Uncommon Training item of A' =  Q15650
<2500>: Uncommon Training item of A' =  Q92994
<2501>: Uncommon Training item of A' =  O08709
<2502>: Uncommon Training item of A' =  Q3UHE1
<2503>: Uncommon Training item of A' =  Q9H1K0
<2504>: Uncommon Training item of A' =  Q6P9Q6
<2505>: Uncommon Training item of A' =  Q9Y6M7
<2506>: Uncommon Training item of A' =  O88737
<2507>: Uncommon Training item of A' =  P30304
<2508>: Uncommon Training item of A' =  Q16513
<2509>: Uncommon Training item of A' =  Q02040
<2510>: Uncommon Training item of A' =  Q91636
<2511>: Uncommon Training item of A' =  P22300
<2512>: Uncommon Training item of A' =  Q9H792
<2513>: Uncommon Training item of A' =  Q9DF50
<2514>: Uncommon Training item of A' =  Q61712
<2515>: Uncommon Training item of A' =  Q4G0J3
<2516>: Uncommon Training item of A' =  P48760
<2517>: Uncommon Training item of A' =  Q8BH66
<2518>: Uncommon Training item of A' =  Q9UM00
<2519>: Uncommon Training item of A' =  Q96BD0
<2520>: Uncommon Training item of A' =  ENSP00000365016
<2521>: Uncommon Training item of A' =  P35235
<2522>: Uncommon Training item of A' =  Q9QXY1
<2523>: Uncommon Training item of A' =  Q92777
<2524>: Uncommon Training item of A' =  ENSP00000355568
<2525>: Uncommon Training item of A' =  Q9CWK3
<2526>: Uncommon Training item of A' =  Q9BX95
<2527>: Uncommon Training item of A' =  P01106
<2528>: Uncommon Training item of A' =  P27641
<2529>: Uncommon Training item of A' =  Q9Y5U2
<2530>: Uncommon Training item of A' =  P97287
<2531>: Uncommon Training item of A' =  Q96ST2
<2532>: Uncommon Training item of A' =  Q14202
<2533>: Uncommon Training item of A' =  O95373
<2534>: Uncommon Training item of A' =  P25444
<2535>: Uncommon Training item of A' =  ENSMUSP00000025177
<2536>: Uncommon Training item of A' =  P08236
<2537>: Uncommon Training item of A' =  Q7TSH8
<2538>: Uncommon Training item of A' =  Q9BTK6
<2539>: Uncommon Training item of A' =  Q60592
<2540>: Uncommon Training item of A' =  ENSP00000315637
<2541>: Uncommon Training item of A' =  O60832
<121>: Q9UER7 is common in both A' dataset and B dataset
<2542>: Uncommon Training item of A' =  ENSP00000347528
<2543>: Uncommon Training item of A' =  Q7Z2K8
<2544>: Uncommon Training item of A' =  Q5T5P2
<2545>: Uncommon Training item of A' =  Q9P2K3
<122>: Q9Z0R4 is common in both A' dataset and B dataset
<2546>: Uncommon Training item of A' =  P40259
<123>: Q9Y4K4 is common in both A' dataset and B dataset
<2547>: Uncommon Training item of A' =  P35436
<2548>: Uncommon Training item of A' =  P55072
<2549>: Uncommon Training item of A' =  Q15121
<2550>: Uncommon Training item of A' =  P07948
<2551>: Uncommon Training item of A' =  Q9UHR4
<2552>: Uncommon Training item of A' =  Q06124
<2553>: Uncommon Training item of A' =  O60271
<2554>: Uncommon Training item of A' =  P42232
<2555>: Uncommon Training item of A' =  Q03188
<2556>: Uncommon Training item of A' =  Q99719
<2557>: Uncommon Training item of A' =  Q92560
<2558>: Uncommon Training item of A' =  P08048
<2559>: Uncommon Training item of A' =  O88551
<2560>: Uncommon Training item of A' =  ENSP00000362485
<2561>: Uncommon Training item of A' =  A0JLT2
<2562>: Uncommon Training item of A' =  Q921N6
<2563>: Uncommon Training item of A' =  ENSP00000350719
<2564>: Uncommon Training item of A' =  Q8IWJ2
<2565>: Uncommon Training item of A' =  O15439
<2566>: Uncommon Training item of A' =  Q96LD4
<2567>: Uncommon Training item of A' =  P30086
<2568>: Uncommon Training item of A' =  Q13796
<2569>: Uncommon Training item of A' =  Q9NUY8
<2570>: Uncommon Training item of A' =  P28066
<2571>: Uncommon Training item of A' =  O14828
<2572>: Uncommon Training item of A' =  P01730
<2573>: Uncommon Training item of A' =  Q9DAR7
<2574>: Uncommon Training item of A' =  Q969T9
<2575>: Uncommon Training item of A' =  Q96L34
<2576>: Uncommon Training item of A' =  Q64010
<2577>: Uncommon Training item of A' =  Q00612
<2578>: Uncommon Training item of A' =  P53985
<2579>: Uncommon Training item of A' =  Q13451
<2580>: Uncommon Training item of A' =  Q01650
<2581>: Uncommon Training item of A' =  Q5JRA6
<2582>: Uncommon Training item of A' =  Q8VD65
<2583>: Uncommon Training item of A' =  P18265
<2584>: Uncommon Training item of A' =  Q8NAJ6
<2585>: Uncommon Training item of A' =  Q92817
<2586>: Uncommon Training item of A' =  Q9H981
<2587>: Uncommon Training item of A' =  O35987
<2588>: Uncommon Training item of A' =  Q96GY3
<2589>: Uncommon Training item of A' =  Q8C437
<2590>: Uncommon Training item of A' =  Q96PE2
<2591>: Uncommon Training item of A' =  O35226
<2592>: Uncommon Training item of A' =  Q99519
<2593>: Uncommon Training item of A' =  P13405
<2594>: Uncommon Training item of A' =  Q9UKS6
<2595>: Uncommon Training item of A' =  Q9Y5P4
<2596>: Uncommon Training item of A' =  ENSP00000333926
<2597>: Uncommon Training item of A' =  Q9Y6R1
<2598>: Uncommon Training item of A' =  Q9NT62
<2599>: Uncommon Training item of A' =  Q923J1
<2600>: Uncommon Training item of A' =  Q14118
<2601>: Uncommon Training item of A' =  Q14315
<2602>: Uncommon Training item of A' =  Q924N4
<2603>: Uncommon Training item of A' =  P38532
<2604>: Uncommon Training item of A' =  Q62313
<2605>: Uncommon Training item of A' =  O43395
<2606>: Uncommon Training item of A' =  Q96KQ7
<2607>: Uncommon Training item of A' =  P97412
<2608>: Uncommon Training item of A' =  Q8WXK8
<2609>: Uncommon Training item of A' =  O94888
<2610>: Uncommon Training item of A' =  Q9H8G2
<2611>: Uncommon Training item of A' =  Q6AYS6
<2612>: Uncommon Training item of A' =  Q9H1B7
<2613>: Uncommon Training item of A' =  O00151
<2614>: Uncommon Training item of A' =  ENSMUSP00000024857
<2615>: Uncommon Training item of A' =  O75899
<2616>: Uncommon Training item of A' =  ENSP00000277225
<2617>: Uncommon Training item of A' =  Q9QYC0
<2618>: Uncommon Training item of A' =  Q6P2B1-3
<2619>: Uncommon Training item of A' =  Q921K9
<2620>: Uncommon Training item of A' =  P17752
<2621>: Uncommon Training item of A' =  P42859
<2622>: Uncommon Training item of A' =  O43707
<2623>: Uncommon Training item of A' =  ENSP00000293349
<2624>: Uncommon Training item of A' =  Q9BW71
<2625>: Uncommon Training item of A' =  Q9CQU3
<2626>: Uncommon Training item of A' =  Q9UNS1
<2627>: Uncommon Training item of A' =  O43765
<2628>: Uncommon Training item of A' =  P02714
<2629>: Uncommon Training item of A' =  Q9JJ06
<2630>: Uncommon Training item of A' =  O35479
<2631>: Uncommon Training item of A' =  P15927
<2632>: Uncommon Training item of A' =  Q5VWN6
<2633>: Uncommon Training item of A' =  Q9JM52
<2634>: Uncommon Training item of A' =  Q9BZF9
<2635>: Uncommon Training item of A' =  Q08881
<2636>: Uncommon Training item of A' =  Q5VZL5
<2637>: Uncommon Training item of A' =  O60826
<2638>: Uncommon Training item of A' =  P60469
<2639>: Uncommon Training item of A' =  P62888
<2640>: Uncommon Training item of A' =  Q96A49
<2641>: Uncommon Training item of A' =  Q9NQZ2
<2642>: Uncommon Training item of A' =  O43293
<2643>: Uncommon Training item of A' =  ENSP00000319060
<2644>: Uncommon Training item of A' =  Q8BMG7
<124>: Q91VH2 is common in both A' dataset and B dataset
<2645>: Uncommon Training item of A' =  P29597
<2646>: Uncommon Training item of A' =  P51612
<2647>: Uncommon Training item of A' =  P56817
<2648>: Uncommon Training item of A' =  Q8NAF0
<2649>: Uncommon Training item of A' =  O88445
<2650>: Uncommon Training item of A' =  Q9UMF0
<2651>: Uncommon Training item of A' =  ENSP00000273352
<2652>: Uncommon Training item of A' =  P11960
<2653>: Uncommon Training item of A' =  O08919
<2654>: Uncommon Training item of A' =  Q9Z1G4
<2655>: Uncommon Training item of A' =  Q9NYF8
<2656>: Uncommon Training item of A' =  Q8C3W1
<2657>: Uncommon Training item of A' =  Q8VE88
<2658>: Uncommon Training item of A' =  P21127
<2659>: Uncommon Training item of A' =  Q5SXY1
<2660>: Uncommon Training item of A' =  P04083
<2661>: Uncommon Training item of A' =  P49769
<2662>: Uncommon Training item of A' =  Q8NEY8
<125>: Q15418 is common in both A' dataset and B dataset
<2663>: Uncommon Training item of A' =  Q96PK2
<2664>: Uncommon Training item of A' =  Q80YR5
<2665>: Uncommon Training item of A' =  Q9Y281
<2666>: Uncommon Training item of A' =  ENSP00000262878
<2667>: Uncommon Training item of A' =  P43274
<2668>: Uncommon Training item of A' =  Q8K1N2
<2669>: Uncommon Training item of A' =  P17181
<2670>: Uncommon Training item of A' =  Q9JLC8
<2671>: Uncommon Training item of A' =  Q04750
<2672>: Uncommon Training item of A' =  P23193
<2673>: Uncommon Training item of A' =  Q66HA8
<2674>: Uncommon Training item of A' =  P15508
<2675>: Uncommon Training item of A' =  P26040
<2676>: Uncommon Training item of A' =  ENSP00000374171
<2677>: Uncommon Training item of A' =  P27708
<2678>: Uncommon Training item of A' =  Q3UHL1
<2679>: Uncommon Training item of A' =  Q96B97
<2680>: Uncommon Training item of A' =  Q96T88
<126>: P18139 is common in both A' dataset and B dataset
<2681>: Uncommon Training item of A' =  Q13887
<2682>: Uncommon Training item of A' =  P51151
<2683>: Uncommon Training item of A' =  O60749
<2684>: Uncommon Training item of A' =  Q15029
<2685>: Uncommon Training item of A' =  Q9QWL7
<2686>: Uncommon Training item of A' =  P41180
<2687>: Uncommon Training item of A' =  O14964
<2688>: Uncommon Training item of A' =  ENSP00000265563
<2689>: Uncommon Training item of A' =  Q13153
<2690>: Uncommon Training item of A' =  O54988
<2691>: Uncommon Training item of A' =  Q9JM96
<2692>: Uncommon Training item of A' =  P27635
<2693>: Uncommon Training item of A' =  O75381
<2694>: Uncommon Training item of A' =  Q08495
<2695>: Uncommon Training item of A' =  Q8R3N1
<2696>: Uncommon Training item of A' =  ENSMUSP00000096397
<2697>: Uncommon Training item of A' =  P02511
<2698>: Uncommon Training item of A' =  P10923
<2699>: Uncommon Training item of A' =  Q7TMV1
<2700>: Uncommon Training item of A' =  Q52LA3
<2701>: Uncommon Training item of A' =  Q96J84
<2702>: Uncommon Training item of A' =  P70694
<2703>: Uncommon Training item of A' =  Q8VCN5
<2704>: Uncommon Training item of A' =  Q9NQG7
<2705>: Uncommon Training item of A' =  Q14181
<2706>: Uncommon Training item of A' =  Q53H80
<2707>: Uncommon Training item of A' =  Q3TY60
<2708>: Uncommon Training item of A' =  Q6PHZ2
<2709>: Uncommon Training item of A' =  O70570
<2710>: Uncommon Training item of A' =  Q9Y478
<2711>: Uncommon Training item of A' =  Q80X90
<2712>: Uncommon Training item of A' =  Q00169
<2713>: Uncommon Training item of A' =  P01589
<2714>: Uncommon Training item of A' =  Q00872
<127>: P11716 is common in both A' dataset and B dataset
<128>: P19235 is common in both A' dataset and B dataset
<2715>: Uncommon Training item of A' =  Q8CBW3
<2716>: Uncommon Training item of A' =  P00749
<129>: P22829 is common in both A' dataset and B dataset
<2717>: Uncommon Training item of A' =  P27816
<130>: P04775 is common in both A' dataset and B dataset
<2718>: Uncommon Training item of A' =  Q69ZK9
<2719>: Uncommon Training item of A' =  P47809
<2720>: Uncommon Training item of A' =  Q13067
<2721>: Uncommon Training item of A' =  Q99700
<2722>: Uncommon Training item of A' =  Q14151
<2723>: Uncommon Training item of A' =  Q5M7V8
<2724>: Uncommon Training item of A' =  Q08289
<2725>: Uncommon Training item of A' =  Q16630
<2726>: Uncommon Training item of A' =  Q8N302
<2727>: Uncommon Training item of A' =  Q91820
<2728>: Uncommon Training item of A' =  P11717
<2729>: Uncommon Training item of A' =  P49024
<2730>: Uncommon Training item of A' =  Q14162
<2731>: Uncommon Training item of A' =  O00391
<2732>: Uncommon Training item of A' =  Q9BUJ2
<2733>: Uncommon Training item of A' =  Q9Y232
<2734>: Uncommon Training item of A' =  Q99P72
<2735>: Uncommon Training item of A' =  ENSP00000358400
<2736>: Uncommon Training item of A' =  Q92674
<2737>: Uncommon Training item of A' =  Q571I4
<2738>: Uncommon Training item of A' =  O75376
<2739>: Uncommon Training item of A' =  Q96MT7
<2740>: Uncommon Training item of A' =  Q9JKK0
<2741>: Uncommon Training item of A' =  P59242
<2742>: Uncommon Training item of A' =  P50914
<2743>: Uncommon Training item of A' =  Q9R1Y5
<2744>: Uncommon Training item of A' =  P35585
<2745>: Uncommon Training item of A' =  P18848
<2746>: Uncommon Training item of A' =  P54726
<2747>: Uncommon Training item of A' =  O35130
<2748>: Uncommon Training item of A' =  Q9CQT2
<2749>: Uncommon Training item of A' =  Q9ULJ3
<2750>: Uncommon Training item of A' =  Q14680
<2751>: Uncommon Training item of A' =  Q96KP1
<2752>: Uncommon Training item of A' =  Q9BY77
<2753>: Uncommon Training item of A' =  Q9H956
<2754>: Uncommon Training item of A' =  Q6ZQ58
<2755>: Uncommon Training item of A' =  Q13111
<2756>: Uncommon Training item of A' =  Q9UIG0
<2757>: Uncommon Training item of A' =  P84309
<2758>: Uncommon Training item of A' =  P35567
<2759>: Uncommon Training item of A' =  P17661
<2760>: Uncommon Training item of A' =  Q8VDN4
<2761>: Uncommon Training item of A' =  P23249
<2762>: Uncommon Training item of A' =  P59598
<2763>: Uncommon Training item of A' =  Q3UTZ3
<2764>: Uncommon Training item of A' =  ENSP00000362917
<2765>: Uncommon Training item of A' =  O00418
<2766>: Uncommon Training item of A' =  P70207
<2767>: Uncommon Training item of A' =  Q8IU68
<2768>: Uncommon Training item of A' =  Q9JJZ4
<2769>: Uncommon Training item of A' =  P33991
<2770>: Uncommon Training item of A' =  Q9P209
<2771>: Uncommon Training item of A' =  Q16658
<2772>: Uncommon Training item of A' =  Q9ERE8
<2773>: Uncommon Training item of A' =  Q5U3K5
<2774>: Uncommon Training item of A' =  Q811Q9
<2775>: Uncommon Training item of A' =  Q8IY57
<2776>: Uncommon Training item of A' =  Q80UZ2
<2777>: Uncommon Training item of A' =  Q08J23
<2778>: Uncommon Training item of A' =  Q61026
<2779>: Uncommon Training item of A' =  P07766
<2780>: Uncommon Training item of A' =  Q9D2E1
<2781>: Uncommon Training item of A' =  P21580
<2782>: Uncommon Training item of A' =  Q9UQE7
<2783>: Uncommon Training item of A' =  P00390
<2784>: Uncommon Training item of A' =  Q9NZI8
<2785>: Uncommon Training item of A' =  P54259
<2786>: Uncommon Training item of A' =  Q9CW79
<2787>: Uncommon Training item of A' =  Q7TMY8
<2788>: Uncommon Training item of A' =  Q8CFN5
<2789>: Uncommon Training item of A' =  P62899
<131>: P97813 is common in both A' dataset and B dataset
<2790>: Uncommon Training item of A' =  ENSP00000339826
<2791>: Uncommon Training item of A' =  P31809
<2792>: Uncommon Training item of A' =  Q921C3
<2793>: Uncommon Training item of A' =  ENSP00000261875
<2794>: Uncommon Training item of A' =  Q15910
<132>: P19112 is common in both A' dataset and B dataset
<2795>: Uncommon Training item of A' =  Q3UHX2
<2796>: Uncommon Training item of A' =  P18505
<2797>: Uncommon Training item of A' =  P01239
<2798>: Uncommon Training item of A' =  P42566
<2799>: Uncommon Training item of A' =  P97457
<2800>: Uncommon Training item of A' =  Q969X1
<2801>: Uncommon Training item of A' =  P18124
<133>: P06702 is common in both A' dataset and B dataset
<2802>: Uncommon Training item of A' =  Q9ULC8
<134>: Q91V92 is common in both A' dataset and B dataset
<2803>: Uncommon Training item of A' =  P99027
<2804>: Uncommon Training item of A' =  Q8K327
<2805>: Uncommon Training item of A' =  Q9BY89
<2806>: Uncommon Training item of A' =  P01350
<2807>: Uncommon Training item of A' =  O15427
<135>: Q86VP3 is common in both A' dataset and B dataset
<2808>: Uncommon Training item of A' =  Q8R519
<2809>: Uncommon Training item of A' =  P06766
<2810>: Uncommon Training item of A' =  P22234
<2811>: Uncommon Training item of A' =  P01233
<2812>: Uncommon Training item of A' =  Q8WYP5
<2813>: Uncommon Training item of A' =  Q9EPJ9
<2814>: Uncommon Training item of A' =  Q13426
<2815>: Uncommon Training item of A' =  Q9Y2H5
<2816>: Uncommon Training item of A' =  Q03112
<2817>: Uncommon Training item of A' =  P11679
<2818>: Uncommon Training item of A' =  Q923T9
<136>: Q99683 is common in both A' dataset and B dataset
<2819>: Uncommon Training item of A' =  Q8WZ73
<2820>: Uncommon Training item of A' =  P39880
<2821>: Uncommon Training item of A' =  Q9CYC6
<2822>: Uncommon Training item of A' =  O15213
<2823>: Uncommon Training item of A' =  P97837
<2824>: Uncommon Training item of A' =  Q9CRC6
<2825>: Uncommon Training item of A' =  P02688
<2826>: Uncommon Training item of A' =  ENSP00000264709
<2827>: Uncommon Training item of A' =  Q9BUE0
<2828>: Uncommon Training item of A' =  ENSP00000349959
<2829>: Uncommon Training item of A' =  P50395
<2830>: Uncommon Training item of A' =  Q13303
<2831>: Uncommon Training item of A' =  P98153
<137>: Q13322 is common in both A' dataset and B dataset
<2832>: Uncommon Training item of A' =  Q9HCG8
<2833>: Uncommon Training item of A' =  Q8N2G6
<2834>: Uncommon Training item of A' =  O14879
<2835>: Uncommon Training item of A' =  Q9Y6I3
<2836>: Uncommon Training item of A' =  ENSP00000370741
<2837>: Uncommon Training item of A' =  Q8WTQ7
<2838>: Uncommon Training item of A' =  P14164
<2839>: Uncommon Training item of A' =  Q6W2J9
<2840>: Uncommon Training item of A' =  Q8VEB1
<2841>: Uncommon Training item of A' =  Q3B726
<2842>: Uncommon Training item of A' =  P25025
<2843>: Uncommon Training item of A' =  Q7Z478
<2844>: Uncommon Training item of A' =  Q64267
<2845>: Uncommon Training item of A' =  Q80Y24
<2846>: Uncommon Training item of A' =  Q06210
<2847>: Uncommon Training item of A' =  Q4V328
<2848>: Uncommon Training item of A' =  Q7TQ48
<2849>: Uncommon Training item of A' =  P35580
<2850>: Uncommon Training item of A' =  Q13523
<2851>: Uncommon Training item of A' =  P81269
<2852>: Uncommon Training item of A' =  P47736
<2853>: Uncommon Training item of A' =  Q61423
<2854>: Uncommon Training item of A' =  P07316
<138>: P08799 is common in both A' dataset and B dataset
<2855>: Uncommon Training item of A' =  Q9UJ41
<2856>: Uncommon Training item of A' =  ENSP00000362580
<2857>: Uncommon Training item of A' =  Q8BSK8
<2858>: Uncommon Training item of A' =  P61264
<2859>: Uncommon Training item of A' =  Q9ERZ4
<2860>: Uncommon Training item of A' =  O75116
<2861>: Uncommon Training item of A' =  Q80YE7
<2862>: Uncommon Training item of A' =  ENSP00000301740
<2863>: Uncommon Training item of A' =  Q61036
<2864>: Uncommon Training item of A' =  Q60829
<2865>: Uncommon Training item of A' =  O15020
<139>: P34826 is common in both A' dataset and B dataset
<2866>: Uncommon Training item of A' =  Q9BY41
<2867>: Uncommon Training item of A' =  P11511
<2868>: Uncommon Training item of A' =  Q61097
<2869>: Uncommon Training item of A' =  Q8IXZ2
<2870>: Uncommon Training item of A' =  Q9BXW6
<2871>: Uncommon Training item of A' =  Q8VD04
<2872>: Uncommon Training item of A' =  Q9HB09
<2873>: Uncommon Training item of A' =  P06837
<2874>: Uncommon Training item of A' =  Q9BQG0
<2875>: Uncommon Training item of A' =  Q80VP1
<2876>: Uncommon Training item of A' =  Q8C3J5
<2877>: Uncommon Training item of A' =  P27824
<2878>: Uncommon Training item of A' =  Q61792
<2879>: Uncommon Training item of A' =  Q8VBU2
<2880>: Uncommon Training item of A' =  Q92917
<2881>: Uncommon Training item of A' =  Q9D0L8
<2882>: Uncommon Training item of A' =  P26641
<2883>: Uncommon Training item of A' =  P50136
<140>: P07355 is common in both A' dataset and B dataset
<2884>: Uncommon Training item of A' =  P07900
<2885>: Uncommon Training item of A' =  Q7TQI3
<2886>: Uncommon Training item of A' =  Q13144
<2887>: Uncommon Training item of A' =  Q13243
<2888>: Uncommon Training item of A' =  P28037
<2889>: Uncommon Training item of A' =  Q9JMH9
<2890>: Uncommon Training item of A' =  Q15019
<2891>: Uncommon Training item of A' =  Q13873
<2892>: Uncommon Training item of A' =  Q9R0P4
<2893>: Uncommon Training item of A' =  ENSP00000373910
<2894>: Uncommon Training item of A' =  P51830
<2895>: Uncommon Training item of A' =  P42680
<2896>: Uncommon Training item of A' =  Q7L591
<2897>: Uncommon Training item of A' =  Q8WVC0
<2898>: Uncommon Training item of A' =  P54645
<2899>: Uncommon Training item of A' =  Q15287
<2900>: Uncommon Training item of A' =  P12637
<2901>: Uncommon Training item of A' =  P34058
<2902>: Uncommon Training item of A' =  P42345
<2903>: Uncommon Training item of A' =  P26284
<2904>: Uncommon Training item of A' =  O94876
<2905>: Uncommon Training item of A' =  Q91X58
<2906>: Uncommon Training item of A' =  O70405
<2907>: Uncommon Training item of A' =  ENSRNOP00000029182
<2908>: Uncommon Training item of A' =  Q01813
<2909>: Uncommon Training item of A' =  ENSP00000347675
<2910>: Uncommon Training item of A' =  ENSP00000252245
<2911>: Uncommon Training item of A' =  P55795
<2912>: Uncommon Training item of A' =  P35462
<2913>: Uncommon Training item of A' =  Q7Z620
<2914>: Uncommon Training item of A' =  Q01831
<2915>: Uncommon Training item of A' =  Q80U28
<2916>: Uncommon Training item of A' =  Q6P4S8
<2917>: Uncommon Training item of A' =  P08153
<2918>: Uncommon Training item of A' =  Q62407
<2919>: Uncommon Training item of A' =  P29754
<2920>: Uncommon Training item of A' =  Q96S94
<2921>: Uncommon Training item of A' =  Q8R1F6
<2922>: Uncommon Training item of A' =  Q9H147
<2923>: Uncommon Training item of A' =  Q78IQ7
<2924>: Uncommon Training item of A' =  O43818
<2925>: Uncommon Training item of A' =  Q14814
<2926>: Uncommon Training item of A' =  ENSP00000360891
<2927>: Uncommon Training item of A' =  Q5JTD0
<2928>: Uncommon Training item of A' =  Q9DB52
<2929>: Uncommon Training item of A' =  P17433
<2930>: Uncommon Training item of A' =  Q61554
<2931>: Uncommon Training item of A' =  Q8N4S9
<2932>: Uncommon Training item of A' =  ENSP00000317088
<2933>: Uncommon Training item of A' =  Q99426
<2934>: Uncommon Training item of A' =  P35601
<2935>: Uncommon Training item of A' =  Q8CI52
<2936>: Uncommon Training item of A' =  O75676
<2937>: Uncommon Training item of A' =  Q9NXH3
<2938>: Uncommon Training item of A' =  P16220
<2939>: Uncommon Training item of A' =  ENSP00000371221
<2940>: Uncommon Training item of A' =  Q9BXK5
<2941>: Uncommon Training item of A' =  P17612
<2942>: Uncommon Training item of A' =  ENSP00000351141
<2943>: Uncommon Training item of A' =  Q9Y3Q8
<2944>: Uncommon Training item of A' =  Q3UFT3
<2945>: Uncommon Training item of A' =  Q32P44
<2946>: Uncommon Training item of A' =  Q8C8U0
<2947>: Uncommon Training item of A' =  Q9JMA1
<2948>: Uncommon Training item of A' =  P62937
<2949>: Uncommon Training item of A' =  P51636
<2950>: Uncommon Training item of A' =  P55145
<2951>: Uncommon Training item of A' =  Q15398
<141>: P05197 is common in both A' dataset and B dataset
<2952>: Uncommon Training item of A' =  Q5VT06
<2953>: Uncommon Training item of A' =  Q61233
<2954>: Uncommon Training item of A' =  Q8K3X6
<2955>: Uncommon Training item of A' =  O95685
<2956>: Uncommon Training item of A' =  O95714
<2957>: Uncommon Training item of A' =  Q8N6F7
<2958>: Uncommon Training item of A' =  Q9Z1W6
<142>: P48551 is common in both A' dataset and B dataset
<2959>: Uncommon Training item of A' =  P10107
<2960>: Uncommon Training item of A' =  Q62925
<2961>: Uncommon Training item of A' =  Q16186
<2962>: Uncommon Training item of A' =  Q6P686
<2963>: Uncommon Training item of A' =  Q9BYX2
<2964>: Uncommon Training item of A' =  Q8IV61
<2965>: Uncommon Training item of A' =  Q15788
<2966>: Uncommon Training item of A' =  P54310
<2967>: Uncommon Training item of A' =  P78347
<143>: Q14683 is common in both A' dataset and B dataset
<2968>: Uncommon Training item of A' =  P70444
<2969>: Uncommon Training item of A' =  P56564
<2970>: Uncommon Training item of A' =  Q7Z6I6
<2971>: Uncommon Training item of A' =  P25942
<2972>: Uncommon Training item of A' =  Q14BN4
<2973>: Uncommon Training item of A' =  ENSP00000317258
<2974>: Uncommon Training item of A' =  O95772
<2975>: Uncommon Training item of A' =  P34972
<2976>: Uncommon Training item of A' =  Q922Y1
<2977>: Uncommon Training item of A' =  Q9R1S7
<144>: P00515 is common in both A' dataset and B dataset
<145>: P22893 is common in both A' dataset and B dataset
<2978>: Uncommon Training item of A' =  Q9H4G0
<2979>: Uncommon Training item of A' =  O15270
<2980>: Uncommon Training item of A' =  O60502
<2981>: Uncommon Training item of A' =  Q8IVT5
<2982>: Uncommon Training item of A' =  ENSP00000308179
<2983>: Uncommon Training item of A' =  ENSP00000353849
<2984>: Uncommon Training item of A' =  Q9H822
<2985>: Uncommon Training item of A' =  Q96AY2
<2986>: Uncommon Training item of A' =  ENSP00000365131
<2987>: Uncommon Training item of A' =  Q9Y5K3
<2988>: Uncommon Training item of A' =  ENSP00000355772
<2989>: Uncommon Training item of A' =  Q8VHH7
<2990>: Uncommon Training item of A' =  Q99547
<2991>: Uncommon Training item of A' =  P08107
<2992>: Uncommon Training item of A' =  Q9UBT2
<2993>: Uncommon Training item of A' =  P00747
<2994>: Uncommon Training item of A' =  P48729
<2995>: Uncommon Training item of A' =  Q8VDG3
<2996>: Uncommon Training item of A' =  Q969Z0
<2997>: Uncommon Training item of A' =  P29972
<2998>: Uncommon Training item of A' =  O88286
<2999>: Uncommon Training item of A' =  Q9Y463
<3000>: Uncommon Training item of A' =  Q9UGU0
<3001>: Uncommon Training item of A' =  P62805
<3002>: Uncommon Training item of A' =  P42574
<3003>: Uncommon Training item of A' =  O95747
<3004>: Uncommon Training item of A' =  Q9QXL1
<3005>: Uncommon Training item of A' =  Q92609
<3006>: Uncommon Training item of A' =  O88485
<3007>: Uncommon Training item of A' =  Q9UHI6
<3008>: Uncommon Training item of A' =  O35136
<3009>: Uncommon Training item of A' =  O75822
<3010>: Uncommon Training item of A' =  Q61137
<3011>: Uncommon Training item of A' =  P01130
<3012>: Uncommon Training item of A' =  Q9DBQ7
<3013>: Uncommon Training item of A' =  Q812A2
<3014>: Uncommon Training item of A' =  O94915
<3015>: Uncommon Training item of A' =  Q91VS8
<3016>: Uncommon Training item of A' =  Q60795
<3017>: Uncommon Training item of A' =  P63325
<3018>: Uncommon Training item of A' =  Q92783
<3019>: Uncommon Training item of A' =  P46935
<3020>: Uncommon Training item of A' =  Q9NWT1
<3021>: Uncommon Training item of A' =  Q8R0S4
<3022>: Uncommon Training item of A' =  ENSP00000297591
<3023>: Uncommon Training item of A' =  Q62048
<3024>: Uncommon Training item of A' =  Q8NHG8
<3025>: Uncommon Training item of A' =  O00571
<3026>: Uncommon Training item of A' =  Q14847
<3027>: Uncommon Training item of A' =  P70296
<3028>: Uncommon Training item of A' =  Q9UPT5
<3029>: Uncommon Training item of A' =  Q9UJZ1
<3030>: Uncommon Training item of A' =  Q9QYB5
<146>: P12962 is common in both A' dataset and B dataset
<3031>: Uncommon Training item of A' =  P53779
<3032>: Uncommon Training item of A' =  P78317
<3033>: Uncommon Training item of A' =  Q9NXH9
<3034>: Uncommon Training item of A' =  O00562
<3035>: Uncommon Training item of A' =  P59542
<3036>: Uncommon Training item of A' =  P46937
<3037>: Uncommon Training item of A' =  O79429
<3038>: Uncommon Training item of A' =  Q8VHK7
<3039>: Uncommon Training item of A' =  P42684
<3040>: Uncommon Training item of A' =  Q08499-12
<3041>: Uncommon Training item of A' =  Q9H609
<3042>: Uncommon Training item of A' =  ENSP00000339914
<3043>: Uncommon Training item of A' =  P20823
<3044>: Uncommon Training item of A' =  P15923
<3045>: Uncommon Training item of A' =  P35918
<3046>: Uncommon Training item of A' =  Q60670
<3047>: Uncommon Training item of A' =  P35270
<3048>: Uncommon Training item of A' =  Q9H0E9
<3049>: Uncommon Training item of A' =  P35722
<147>: P06786 is common in both A' dataset and B dataset
<3050>: Uncommon Training item of A' =  O75400
<3051>: Uncommon Training item of A' =  P39688
<3052>: Uncommon Training item of A' =  Q8R550
<3053>: Uncommon Training item of A' =  Q9C0J8
<3054>: Uncommon Training item of A' =  Q64122
<3055>: Uncommon Training item of A' =  Q13427
<3056>: Uncommon Training item of A' =  Q9UI47
<3057>: Uncommon Training item of A' =  Q8BGE6
<3058>: Uncommon Training item of A' =  Q9JKF1
<3059>: Uncommon Training item of A' =  P52272-2
<148>: P00523 is common in both A' dataset and B dataset
<3060>: Uncommon Training item of A' =  P61807
<149>: P67870 is common in both A' dataset and B dataset
<3061>: Uncommon Training item of A' =  Q9JI44
<3062>: Uncommon Training item of A' =  O15523
<3063>: Uncommon Training item of A' =  Q92598
<3064>: Uncommon Training item of A' =  P17275
<3065>: Uncommon Training item of A' =  Q69384
<3066>: Uncommon Training item of A' =  P05060
<3067>: Uncommon Training item of A' =  Q5NBX1
<3068>: Uncommon Training item of A' =  ENSP00000354826
<3069>: Uncommon Training item of A' =  Q03717
<150>: P16104 is common in both A' dataset and B dataset
<3070>: Uncommon Training item of A' =  Q9ULI4
<3071>: Uncommon Training item of A' =  Q15154
<151>: P04637 is common in both A' dataset and B dataset
<3072>: Uncommon Training item of A' =  Q9BQ39
<3073>: Uncommon Training item of A' =  P47708
<3074>: Uncommon Training item of A' =  P48050
<3075>: Uncommon Training item of A' =  P12318
<3076>: Uncommon Training item of A' =  ENSMUSP00000020188
<3077>: Uncommon Training item of A' =  Q9H501
<3078>: Uncommon Training item of A' =  Q8CDM1
<3079>: Uncommon Training item of A' =  Q9Z188
<3080>: Uncommon Training item of A' =  P13726
<3081>: Uncommon Training item of A' =  P16402
<3082>: Uncommon Training item of A' =  P97863
<3083>: Uncommon Training item of A' =  Q04837
<3084>: Uncommon Training item of A' =  P09543
<3085>: Uncommon Training item of A' =  Q08943
<3086>: Uncommon Training item of A' =  Q7Z4G4
<3087>: Uncommon Training item of A' =  P58771
<3088>: Uncommon Training item of A' =  Q91WJ0
<3089>: Uncommon Training item of A' =  Q8TEQ0
<3090>: Uncommon Training item of A' =  P21107
<3091>: Uncommon Training item of A' =  O95402
<3092>: Uncommon Training item of A' =  ENSP00000367263
<3093>: Uncommon Training item of A' =  ENSP00000300737
<3094>: Uncommon Training item of A' =  Q15833
<3095>: Uncommon Training item of A' =  Q9EST3
<3096>: Uncommon Training item of A' =  P59222
<3097>: Uncommon Training item of A' =  P43243
<3098>: Uncommon Training item of A' =  Q15796
<3099>: Uncommon Training item of A' =  Q03173
<3100>: Uncommon Training item of A' =  Q9NPF5
<3101>: Uncommon Training item of A' =  P45974
<3102>: Uncommon Training item of A' =  Q80Y19
<3103>: Uncommon Training item of A' =  Q92766
<3104>: Uncommon Training item of A' =  Q15653
<3105>: Uncommon Training item of A' =  Q9Z0P4
<3106>: Uncommon Training item of A' =  Q9Z101
<3107>: Uncommon Training item of A' =  Q9WTK5
<3108>: Uncommon Training item of A' =  Q8BY87
<3109>: Uncommon Training item of A' =  Q5F2E7
<3110>: Uncommon Training item of A' =  Q61329
<3111>: Uncommon Training item of A' =  P24090
<3112>: Uncommon Training item of A' =  Q9UBK2
<3113>: Uncommon Training item of A' =  Q8CG79
<3114>: Uncommon Training item of A' =  P10637
<3115>: Uncommon Training item of A' =  P06800
<3116>: Uncommon Training item of A' =  ENSP00000347205
<3117>: Uncommon Training item of A' =  P55265
<3118>: Uncommon Training item of A' =  Q9WV34
<3119>: Uncommon Training item of A' =  Q14204
<152>: P46527 is common in both A' dataset and B dataset
<3120>: Uncommon Training item of A' =  P23677
<3121>: Uncommon Training item of A' =  P00176
<3122>: Uncommon Training item of A' =  Q712U5
<3123>: Uncommon Training item of A' =  Q9P2I0
<3124>: Uncommon Training item of A' =  P50570
<3125>: Uncommon Training item of A' =  P62814
<3126>: Uncommon Training item of A' =  Q9WTU0
<3127>: Uncommon Training item of A' =  ENSP00000362317
<3128>: Uncommon Training item of A' =  Q9R0A5
<3129>: Uncommon Training item of A' =  Q62188
<3130>: Uncommon Training item of A' =  Q92608
<3131>: Uncommon Training item of A' =  O15014
<3132>: Uncommon Training item of A' =  Q4VA53
<3133>: Uncommon Training item of A' =  Q92558
<153>: P13789 is common in both A' dataset and B dataset
<3134>: Uncommon Training item of A' =  P07437
<3135>: Uncommon Training item of A' =  P41969
<3136>: Uncommon Training item of A' =  Q14432
<3137>: Uncommon Training item of A' =  Q9QZK2
<154>: P01892 is common in both A' dataset and B dataset
<3138>: Uncommon Training item of A' =  Q8R1S4
<3139>: Uncommon Training item of A' =  P54227
<3140>: Uncommon Training item of A' =  P11416
<3141>: Uncommon Training item of A' =  P70121
<3142>: Uncommon Training item of A' =  P00439
<3143>: Uncommon Training item of A' =  P47941
<3144>: Uncommon Training item of A' =  P07516
<3145>: Uncommon Training item of A' =  Q13255
<3146>: Uncommon Training item of A' =  Q6ZPR6
<3147>: Uncommon Training item of A' =  Q99N50
<155>: Q9Z277 is common in both A' dataset and B dataset
<3148>: Uncommon Training item of A' =  P68369
<3149>: Uncommon Training item of A' =  Q9D2P8
<3150>: Uncommon Training item of A' =  Q8JZW5
<3151>: Uncommon Training item of A' =  Q9QXL2
<3152>: Uncommon Training item of A' =  P53671
<3153>: Uncommon Training item of A' =  Q9C0E8
<3154>: Uncommon Training item of A' =  Q9JKB1
<3155>: Uncommon Training item of A' =  Q8BFQ4
<3156>: Uncommon Training item of A' =  Q921I2
<3157>: Uncommon Training item of A' =  O15320
<3158>: Uncommon Training item of A' =  Q15067
<3159>: Uncommon Training item of A' =  P52597
<3160>: Uncommon Training item of A' =  P98203
<3161>: Uncommon Training item of A' =  O75445
<3162>: Uncommon Training item of A' =  Q08379
<3163>: Uncommon Training item of A' =  ENSP00000215832
<3164>: Uncommon Training item of A' =  Q9NSC7
<3165>: Uncommon Training item of A' =  P49006
<3166>: Uncommon Training item of A' =  P17679
<3167>: Uncommon Training item of A' =  P61247
<3168>: Uncommon Training item of A' =  Q9JIA3
<3169>: Uncommon Training item of A' =  P15036
<3170>: Uncommon Training item of A' =  P07248
<3171>: Uncommon Training item of A' =  O75592
<3172>: Uncommon Training item of A' =  P06145
<3173>: Uncommon Training item of A' =  P54278
<3174>: Uncommon Training item of A' =  O35718
<3175>: Uncommon Training item of A' =  Q8CDM4
<3176>: Uncommon Training item of A' =  ENSP00000313299
<3177>: Uncommon Training item of A' =  Q9DCP2
<3178>: Uncommon Training item of A' =  P51812
<3179>: Uncommon Training item of A' =  Q9BQ52
<3180>: Uncommon Training item of A' =  P15172
<3181>: Uncommon Training item of A' =  P17844
<3182>: Uncommon Training item of A' =  Q8C079
<3183>: Uncommon Training item of A' =  Q6ZN55
<3184>: Uncommon Training item of A' =  Q8N8S7
<3185>: Uncommon Training item of A' =  Q5PQP2
<3186>: Uncommon Training item of A' =  ENSP00000319141
<3187>: Uncommon Training item of A' =  P30419
<3188>: Uncommon Training item of A' =  O75122
<3189>: Uncommon Training item of A' =  Q640R3
<3190>: Uncommon Training item of A' =  Q9NZN4
<3191>: Uncommon Training item of A' =  Q78ZA7
<3192>: Uncommon Training item of A' =  P24033
<3193>: Uncommon Training item of A' =  Q9UL60
<3194>: Uncommon Training item of A' =  Q8IX03
<3195>: Uncommon Training item of A' =  P42892
<3196>: Uncommon Training item of A' =  Q9NTJ4
<3197>: Uncommon Training item of A' =  Q9ULK5
<3198>: Uncommon Training item of A' =  Q68CZ2
<3199>: Uncommon Training item of A' =  P58252
<3200>: Uncommon Training item of A' =  P43307
<3201>: Uncommon Training item of A' =  Q08050
<3202>: Uncommon Training item of A' =  Q05519
<3203>: Uncommon Training item of A' =  Q9EPR4
<3204>: Uncommon Training item of A' =  Q8BYJ6
<3205>: Uncommon Training item of A' =  Q3U5C8
<3206>: Uncommon Training item of A' =  Q71FD5
<3207>: Uncommon Training item of A' =  Q8IW41
<3208>: Uncommon Training item of A' =  P13051
<3209>: Uncommon Training item of A' =  Q9NYL2
<3210>: Uncommon Training item of A' =  Q8TDY2
<3211>: Uncommon Training item of A' =  Q9EQG9
<156>: P02730 is common in both A' dataset and B dataset
<3212>: Uncommon Training item of A' =  ENSMUSP00000058161
<3213>: Uncommon Training item of A' =  P60229
<3214>: Uncommon Training item of A' =  Q13191
<3215>: Uncommon Training item of A' =  ENSMUSP00000069312
<3216>: Uncommon Training item of A' =  Q07157
<3217>: Uncommon Training item of A' =  Q9H6S3
<3218>: Uncommon Training item of A' =  Q9NUA8
<3219>: Uncommon Training item of A' =  Q96C24
<3220>: Uncommon Training item of A' =  Q9NQW6
<3221>: Uncommon Training item of A' =  Q9Y2W7
<157>: Q9Z2B9 is common in both A' dataset and B dataset
<3222>: Uncommon Training item of A' =  Q61409
<3223>: Uncommon Training item of A' =  O75369
<3224>: Uncommon Training item of A' =  P17676
<3225>: Uncommon Training item of A' =  Q14980
<3226>: Uncommon Training item of A' =  Q9WUT3
<3227>: Uncommon Training item of A' =  Q9CRB9
<3228>: Uncommon Training item of A' =  Q9H3P2
<3229>: Uncommon Training item of A' =  P17252
<3230>: Uncommon Training item of A' =  Q9QUM0
<3231>: Uncommon Training item of A' =  P47757
<3232>: Uncommon Training item of A' =  Q3UPL0
<3233>: Uncommon Training item of A' =  ENSP00000365745
<3234>: Uncommon Training item of A' =  P13234
<3235>: Uncommon Training item of A' =  P14672
<3236>: Uncommon Training item of A' =  Q8BTY2
<3237>: Uncommon Training item of A' =  P08559
<3238>: Uncommon Training item of A' =  P02718
<3239>: Uncommon Training item of A' =  ENSP00000334523
<3240>: Uncommon Training item of A' =  Q8N1G1
<3241>: Uncommon Training item of A' =  Q8CG03
<3242>: Uncommon Training item of A' =  P15260
<3243>: Uncommon Training item of A' =  O15085
<3244>: Uncommon Training item of A' =  P53004
<3245>: Uncommon Training item of A' =  Q9ULZ2
<3246>: Uncommon Training item of A' =  O70378
<3247>: Uncommon Training item of A' =  ENSP00000354823
<3248>: Uncommon Training item of A' =  P57081
<3249>: Uncommon Training item of A' =  Q8K296
<3250>: Uncommon Training item of A' =  Q8K1R7
<3251>: Uncommon Training item of A' =  O60841
<3252>: Uncommon Training item of A' =  Q9ULM3
<3253>: Uncommon Training item of A' =  ENSP00000311570
<3254>: Uncommon Training item of A' =  P30946
<3255>: Uncommon Training item of A' =  Q96T60
<3256>: Uncommon Training item of A' =  Q15208
<3257>: Uncommon Training item of A' =  Q8BGD9
<3258>: Uncommon Training item of A' =  Q9EP97
<3259>: Uncommon Training item of A' =  P11798
<3260>: Uncommon Training item of A' =  Q6ZVG3
<3261>: Uncommon Training item of A' =  P15409
<3262>: Uncommon Training item of A' =  Q13439
<3263>: Uncommon Training item of A' =  Q9D074
<3264>: Uncommon Training item of A' =  O15534
<3265>: Uncommon Training item of A' =  P52795
<3266>: Uncommon Training item of A' =  Q92541
<3267>: Uncommon Training item of A' =  P30679
<3268>: Uncommon Training item of A' =  O60293
<158>: P29322 is common in both A' dataset and B dataset
<3269>: Uncommon Training item of A' =  P06782
<3270>: Uncommon Training item of A' =  Q99NE5
<3271>: Uncommon Training item of A' =  O14543
<3272>: Uncommon Training item of A' =  O08788
<3273>: Uncommon Training item of A' =  P05106
<3274>: Uncommon Training item of A' =  P55196
<3275>: Uncommon Training item of A' =  P43119
<3276>: Uncommon Training item of A' =  Q99747
<3277>: Uncommon Training item of A' =  P22723
<3278>: Uncommon Training item of A' =  Q9DBD5
<3279>: Uncommon Training item of A' =  Q61176
<3280>: Uncommon Training item of A' =  Q13522
<3281>: Uncommon Training item of A' =  P42679
<3282>: Uncommon Training item of A' =  P19632
<3283>: Uncommon Training item of A' =  Q96KC8
<3284>: Uncommon Training item of A' =  Q8NAE2
<3285>: Uncommon Training item of A' =  Q9R020
<3286>: Uncommon Training item of A' =  P36956
<3287>: Uncommon Training item of A' =  Q9P2E9
<3288>: Uncommon Training item of A' =  Q8WXE0
<3289>: Uncommon Training item of A' =  P70404
<3290>: Uncommon Training item of A' =  Q96GD4
<3291>: Uncommon Training item of A' =  P97445
<3292>: Uncommon Training item of A' =  Q8IVF6
<3293>: Uncommon Training item of A' =  Q9H093
<3294>: Uncommon Training item of A' =  Q9ULU4
<3295>: Uncommon Training item of A' =  Q9UBS0
<159>: P38398 is common in both A' dataset and B dataset
<3296>: Uncommon Training item of A' =  P52179
<3297>: Uncommon Training item of A' =  Q04724
<3298>: Uncommon Training item of A' =  Q9H7N4
<3299>: Uncommon Training item of A' =  P48553
<3300>: Uncommon Training item of A' =  O14929
<3301>: Uncommon Training item of A' =  Q9DB16
<3302>: Uncommon Training item of A' =  Q99KG5
<3303>: Uncommon Training item of A' =  Q3U1F9
<3304>: Uncommon Training item of A' =  Q6VMQ6
<3305>: Uncommon Training item of A' =  P97496
<3306>: Uncommon Training item of A' =  Q9UKL0
<3307>: Uncommon Training item of A' =  Q9HAU0
<3308>: Uncommon Training item of A' =  ENSP00000358879
<3309>: Uncommon Training item of A' =  P49840
<3310>: Uncommon Training item of A' =  P36871
<3311>: Uncommon Training item of A' =  P10398
<3312>: Uncommon Training item of A' =  A2AG50
<3313>: Uncommon Training item of A' =  Q658Y4
<3314>: Uncommon Training item of A' =  O35177
<3315>: Uncommon Training item of A' =  Q9CQB2
<3316>: Uncommon Training item of A' =  Q8IU85
<3317>: Uncommon Training item of A' =  P46060
<160>: Q13813 is common in both A' dataset and B dataset
<3318>: Uncommon Training item of A' =  Q9CZ96
<3319>: Uncommon Training item of A' =  ENSMUSP00000042199
<3320>: Uncommon Training item of A' =  P01375
<3321>: Uncommon Training item of A' =  Q9UBU6
<3322>: Uncommon Training item of A' =  Q8C0J2
<3323>: Uncommon Training item of A' =  Q9UGK3
<3324>: Uncommon Training item of A' =  P26998
<3325>: Uncommon Training item of A' =  Q60760
<3326>: Uncommon Training item of A' =  Q04690
<3327>: Uncommon Training item of A' =  Q80UG5
<3328>: Uncommon Training item of A' =  Q96C19
<3329>: Uncommon Training item of A' =  Q96FS4
<3330>: Uncommon Training item of A' =  Q62077
<161>: P11274 is common in both A' dataset and B dataset
<3331>: Uncommon Training item of A' =  P41181
<162>: P08833 is common in both A' dataset and B dataset
<3332>: Uncommon Training item of A' =  P34932
<3333>: Uncommon Training item of A' =  P70096
<3334>: Uncommon Training item of A' =  O95671
<3335>: Uncommon Training item of A' =  Q6PIE5
<3336>: Uncommon Training item of A' =  Q9Z0V2
<3337>: Uncommon Training item of A' =  Q62418
<3338>: Uncommon Training item of A' =  P35638
<3339>: Uncommon Training item of A' =  P56537
<3340>: Uncommon Training item of A' =  P45880
<3341>: Uncommon Training item of A' =  P18583
<3342>: Uncommon Training item of A' =  P09917
<3343>: Uncommon Training item of A' =  Q9Y4B5
<3344>: Uncommon Training item of A' =  Q7Z589
<3345>: Uncommon Training item of A' =  P49427
<3346>: Uncommon Training item of A' =  Q9HBY8
<3347>: Uncommon Training item of A' =  Q8R1Q8
<3348>: Uncommon Training item of A' =  Q9BYG3
<3349>: Uncommon Training item of A' =  ENSP00000193322
<3350>: Uncommon Training item of A' =  O88811
<3351>: Uncommon Training item of A' =  O54992
<3352>: Uncommon Training item of A' =  Q7M6Y2
<3353>: Uncommon Training item of A' =  Q92522
<3354>: Uncommon Training item of A' =  Q9Y2I6
<3355>: Uncommon Training item of A' =  P21730
<3356>: Uncommon Training item of A' =  Q15696
<3357>: Uncommon Training item of A' =  O43586
<3358>: Uncommon Training item of A' =  Q9NUD5
<3359>: Uncommon Training item of A' =  Q8K039
<3360>: Uncommon Training item of A' =  P58802
<3361>: Uncommon Training item of A' =  Q15276
<3362>: Uncommon Training item of A' =  Q8BGT0
<3363>: Uncommon Training item of A' =  Q9NYV4
<3364>: Uncommon Training item of A' =  P39687
<3365>: Uncommon Training item of A' =  Q7L0J3
<163>: P56945 is common in both A' dataset and B dataset
<3366>: Uncommon Training item of A' =  Q66K43
<3367>: Uncommon Training item of A' =  O08664
<3368>: Uncommon Training item of A' =  P33778
<3369>: Uncommon Training item of A' =  Q8TD16
<3370>: Uncommon Training item of A' =  ENSP00000372929
<3371>: Uncommon Training item of A' =  Q91YN0
<3372>: Uncommon Training item of A' =  Q9QZW0
<3373>: Uncommon Training item of A' =  Q9JIL4
<3374>: Uncommon Training item of A' =  Q02750
<3375>: Uncommon Training item of A' =  ENSP00000261574
<3376>: Uncommon Training item of A' =  Q8K3F6
<3377>: Uncommon Training item of A' =  Q00526
<3378>: Uncommon Training item of A' =  Q922J3
<3379>: Uncommon Training item of A' =  Q7TN29
<3380>: Uncommon Training item of A' =  ENSP00000346167
<3381>: Uncommon Training item of A' =  P68104
<3382>: Uncommon Training item of A' =  Q96AQ6
<3383>: Uncommon Training item of A' =  O75410
<3384>: Uncommon Training item of A' =  Q96KB5
<3385>: Uncommon Training item of A' =  Q8BP27
<3386>: Uncommon Training item of A' =  O75420
<3387>: Uncommon Training item of A' =  P40223
<3388>: Uncommon Training item of A' =  O14733
<3389>: Uncommon Training item of A' =  O43318
<3390>: Uncommon Training item of A' =  P09601
<3391>: Uncommon Training item of A' =  Q12857
<3392>: Uncommon Training item of A' =  O35874
<3393>: Uncommon Training item of A' =  Q15652
<3394>: Uncommon Training item of A' =  Q8BTI8
<3395>: Uncommon Training item of A' =  P46097
<3396>: Uncommon Training item of A' =  P63168
<3397>: Uncommon Training item of A' =  Q05655
<3398>: Uncommon Training item of A' =  P55081
<3399>: Uncommon Training item of A' =  Q9D9K3
<164>: Q9UD71 is common in both A' dataset and B dataset
<3400>: Uncommon Training item of A' =  Q96FQ6
<3401>: Uncommon Training item of A' =  P17987
<3402>: Uncommon Training item of A' =  O88587
<3403>: Uncommon Training item of A' =  P35803
<3404>: Uncommon Training item of A' =  Q9H814
<3405>: Uncommon Training item of A' =  P63011
<3406>: Uncommon Training item of A' =  Q04446
<3407>: Uncommon Training item of A' =  P42166
<3408>: Uncommon Training item of A' =  Q9QZ85
<3409>: Uncommon Training item of A' =  Q03160
<3410>: Uncommon Training item of A' =  Q3UGY8
<3411>: Uncommon Training item of A' =  ENSP00000373657
<3412>: Uncommon Training item of A' =  Q9NRL2
<3413>: Uncommon Training item of A' =  Q9D5U8
<3414>: Uncommon Training item of A' =  O60344
<3415>: Uncommon Training item of A' =  P27889
<3416>: Uncommon Training item of A' =  P62826
<3417>: Uncommon Training item of A' =  P31483
<3418>: Uncommon Training item of A' =  P55884
<3419>: Uncommon Training item of A' =  Q8NEY1
<3420>: Uncommon Training item of A' =  P19246
<3421>: Uncommon Training item of A' =  Q91Y86
<3422>: Uncommon Training item of A' =  O00220
<3423>: Uncommon Training item of A' =  P19619
<3424>: Uncommon Training item of A' =  Q9NTJ3
<3425>: Uncommon Training item of A' =  Q5HYJ3
<3426>: Uncommon Training item of A' =  Q9DAZ9
<3427>: Uncommon Training item of A' =  P45983
<3428>: Uncommon Training item of A' =  Q61586
<165>: P08132 is common in both A' dataset and B dataset
<3429>: Uncommon Training item of A' =  ENSP00000358497
<3430>: Uncommon Training item of A' =  P49792
<3431>: Uncommon Training item of A' =  P31943
<3432>: Uncommon Training item of A' =  Q80Y81
<3433>: Uncommon Training item of A' =  Q5M775
<3434>: Uncommon Training item of A' =  Q9UDT6
<3435>: Uncommon Training item of A' =  Q8C015
<3436>: Uncommon Training item of A' =  O75475
<3437>: Uncommon Training item of A' =  O14727
<3438>: Uncommon Training item of A' =  Q9UN36
<3439>: Uncommon Training item of A' =  P49789
<3440>: Uncommon Training item of A' =  Q04912
<166>: Q9Y5K6 is common in both A' dataset and B dataset
<167>: Q91XC8 is common in both A' dataset and B dataset
<3441>: Uncommon Training item of A' =  Q9DBT5
<3442>: Uncommon Training item of A' =  Q8WUX9
<3443>: Uncommon Training item of A' =  ENSMUSP00000002911
<168>: P06400 is common in both A' dataset and B dataset
<3444>: Uncommon Training item of A' =  P49137
<3445>: Uncommon Training item of A' =  P07356
<3446>: Uncommon Training item of A' =  Q86U44
<3447>: Uncommon Training item of A' =  P18031
<3448>: Uncommon Training item of A' =  Q16637
<3449>: Uncommon Training item of A' =  P18653
<3450>: Uncommon Training item of A' =  Q80TE4
<3451>: Uncommon Training item of A' =  Q8WUM0
<3452>: Uncommon Training item of A' =  Q9DB85
<3453>: Uncommon Training item of A' =  Q12802
<3454>: Uncommon Training item of A' =  Q9Z0H8
<3455>: Uncommon Training item of A' =  Q07812
<3456>: Uncommon Training item of A' =  Q9BZR8
<3457>: Uncommon Training item of A' =  Q13526
<3458>: Uncommon Training item of A' =  Q12864
<169>: Q96QU8 is common in both A' dataset and B dataset
<3459>: Uncommon Training item of A' =  Q8TDN6
<3460>: Uncommon Training item of A' =  Q6ZPJ3
<3461>: Uncommon Training item of A' =  Q14258
<170>: P12906 is common in both A' dataset and B dataset
<3462>: Uncommon Training item of A' =  P84244
<3463>: Uncommon Training item of A' =  O95239
<3464>: Uncommon Training item of A' =  P29699
<3465>: Uncommon Training item of A' =  Q12834
<3466>: Uncommon Training item of A' =  P54727
<3467>: Uncommon Training item of A' =  O95197
<3468>: Uncommon Training item of A' =  Q8BKT3
<3469>: Uncommon Training item of A' =  Q13118
<3470>: Uncommon Training item of A' =  P48357
<3471>: Uncommon Training item of A' =  Q13042
<3472>: Uncommon Training item of A' =  Q9ULD4
<3473>: Uncommon Training item of A' =  P49756
<3474>: Uncommon Training item of A' =  Q9EPJ0
<3475>: Uncommon Training item of A' =  Q99K28
<3476>: Uncommon Training item of A' =  Q9R1V6
<3477>: Uncommon Training item of A' =  Q80W04
<3478>: Uncommon Training item of A' =  Q86V48
<3479>: Uncommon Training item of A' =  P23301
<3480>: Uncommon Training item of A' =  P24593
<3481>: Uncommon Training item of A' =  Q62448
<3482>: Uncommon Training item of A' =  P16389
<3483>: Uncommon Training item of A' =  Q16566
<171>: Q13671 is common in both A' dataset and B dataset
<3484>: Uncommon Training item of A' =  P70313
<3485>: Uncommon Training item of A' =  P19103
<3486>: Uncommon Training item of A' =  Q91W92
<3487>: Uncommon Training item of A' =  Q8VD37
<3488>: Uncommon Training item of A' =  ENSP00000320210
<3489>: Uncommon Training item of A' =  Q9UHV7
<3490>: Uncommon Training item of A' =  P42262
<3491>: Uncommon Training item of A' =  Q6ZPJ0
<172>: Q01113 is common in both A' dataset and B dataset
<3492>: Uncommon Training item of A' =  Q86UK7
<3493>: Uncommon Training item of A' =  P24788
<3494>: Uncommon Training item of A' =  Q80U40
<3495>: Uncommon Training item of A' =  Q9UPN4
<3496>: Uncommon Training item of A' =  P60905
<3497>: Uncommon Training item of A' =  P02510
<3498>: Uncommon Training item of A' =  Q00534
<3499>: Uncommon Training item of A' =  P11168
<3500>: Uncommon Training item of A' =  Q9QXV8
<3501>: Uncommon Training item of A' =  P48681
<3502>: Uncommon Training item of A' =  Q9UKX7
<3503>: Uncommon Training item of A' =  Q8BZI0
<3504>: Uncommon Training item of A' =  Q15642
<3505>: Uncommon Training item of A' =  Q99733
<3506>: Uncommon Training item of A' =  O76074
<173>: P69560 is common in both A' dataset and B dataset
<3507>: Uncommon Training item of A' =  P10636
<3508>: Uncommon Training item of A' =  P30443
<3509>: Uncommon Training item of A' =  Q9H7F0
<3510>: Uncommon Training item of A' =  P16406
<3511>: Uncommon Training item of A' =  Q8WWI1
<3512>: Uncommon Training item of A' =  Q9BUR4
<3513>: Uncommon Training item of A' =  Q62101
<3514>: Uncommon Training item of A' =  Q13586
<3515>: Uncommon Training item of A' =  O60674
<3516>: Uncommon Training item of A' =  Q8VHK1
<174>: Q00987 is common in both A' dataset and B dataset
<3517>: Uncommon Training item of A' =  Q9CQU1
<3518>: Uncommon Training item of A' =  ENSP00000276282
<3519>: Uncommon Training item of A' =  Q9C0H5
<3520>: Uncommon Training item of A' =  Q9H3U1
<3521>: Uncommon Training item of A' =  P55211
<3522>: Uncommon Training item of A' =  Q86WB0
<3523>: Uncommon Training item of A' =  Q64332
<3524>: Uncommon Training item of A' =  ENSP00000311257
<3525>: Uncommon Training item of A' =  P29803
<3526>: Uncommon Training item of A' =  Q9JIS5
<3527>: Uncommon Training item of A' =  Q8TEW0
<3528>: Uncommon Training item of A' =  P38936
<3529>: Uncommon Training item of A' =  P09234
<3530>: Uncommon Training item of A' =  Q9Y3Y2
<3531>: Uncommon Training item of A' =  O75083
<3532>: Uncommon Training item of A' =  Q8K4I3
<3533>: Uncommon Training item of A' =  Q5R3F8
<3534>: Uncommon Training item of A' =  Q9BU19
<3535>: Uncommon Training item of A' =  ENSP00000356441
<3536>: Uncommon Training item of A' =  Q96BD5
<3537>: Uncommon Training item of A' =  ENSMUSP00000011895
<3538>: Uncommon Training item of A' =  P41236
<3539>: Uncommon Training item of A' =  P78346
<3540>: Uncommon Training item of A' =  Q9H2J4
<3541>: Uncommon Training item of A' =  P17306
<3542>: Uncommon Training item of A' =  Q9NQT8
<3543>: Uncommon Training item of A' =  Q9BXJ3
<3544>: Uncommon Training item of A' =  P40926
<3545>: Uncommon Training item of A' =  Q13164
<3546>: Uncommon Training item of A' =  P68363
<3547>: Uncommon Training item of A' =  P16277
<3548>: Uncommon Training item of A' =  Q9H788
<3549>: Uncommon Training item of A' =  Q14134
<3550>: Uncommon Training item of A' =  P00511
<3551>: Uncommon Training item of A' =  Q3TZZ7
<3552>: Uncommon Training item of A' =  Q9ERR1
<3553>: Uncommon Training item of A' =  O43306
<3554>: Uncommon Training item of A' =  P50549
<3555>: Uncommon Training item of A' =  ENSP00000271850
<175>: Q6NS60 is common in both A' dataset and B dataset
<3556>: Uncommon Training item of A' =  ENSMUSP00000099913
<3557>: Uncommon Training item of A' =  Q8BSS9
<3558>: Uncommon Training item of A' =  O94988
<3559>: Uncommon Training item of A' =  O14980
<3560>: Uncommon Training item of A' =  Q9Z280
<3561>: Uncommon Training item of A' =  Q13946
<3562>: Uncommon Training item of A' =  O54916
<3563>: Uncommon Training item of A' =  Q9UHB7
<3564>: Uncommon Training item of A' =  P07919
<3565>: Uncommon Training item of A' =  Q9P0L2
<3566>: Uncommon Training item of A' =  Q99459
<3567>: Uncommon Training item of A' =  Q9HCD5
<3568>: Uncommon Training item of A' =  P97480
<3569>: Uncommon Training item of A' =  Q9H211
<3570>: Uncommon Training item of A' =  Q8NDZ2
<176>: O95218 is common in both A' dataset and B dataset
<3571>: Uncommon Training item of A' =  P49407
<3572>: Uncommon Training item of A' =  ENSP00000301284
<3573>: Uncommon Training item of A' =  P30556
<3574>: Uncommon Training item of A' =  Q16878
<3575>: Uncommon Training item of A' =  Q5T4S7
<3576>: Uncommon Training item of A' =  P30518
<3577>: Uncommon Training item of A' =  Q64213
<3578>: Uncommon Training item of A' =  Q3UND0
<3579>: Uncommon Training item of A' =  Q02156
<3580>: Uncommon Training item of A' =  Q9QXS1
<3581>: Uncommon Training item of A' =  Q96QT6
<3582>: Uncommon Training item of A' =  Q8BWJ3
<3583>: Uncommon Training item of A' =  Q86UX7
<3584>: Uncommon Training item of A' =  P22466
<3585>: Uncommon Training item of A' =  P15822
<3586>: Uncommon Training item of A' =  P62993
<3587>: Uncommon Training item of A' =  P23467
<3588>: Uncommon Training item of A' =  P19086
<3589>: Uncommon Training item of A' =  P05107
<3590>: Uncommon Training item of A' =  Q791T5
<3591>: Uncommon Training item of A' =  P63165
<177>: Q61824 is common in both A' dataset and B dataset
<3592>: Uncommon Training item of A' =  ENSP00000296302
<3593>: Uncommon Training item of A' =  Q9JKX4
<3594>: Uncommon Training item of A' =  O75367
<3595>: Uncommon Training item of A' =  Q96RT7
<3596>: Uncommon Training item of A' =  Q9H3N1
<3597>: Uncommon Training item of A' =  P46660
<3598>: Uncommon Training item of A' =  Q8CG76
<3599>: Uncommon Training item of A' =  Q99LI8
<3600>: Uncommon Training item of A' =  P33527
<178>: P25788 is common in both A' dataset and B dataset
<3601>: Uncommon Training item of A' =  P29317
<3602>: Uncommon Training item of A' =  Q9H977
<3603>: Uncommon Training item of A' =  Q9WUH1
<3604>: Uncommon Training item of A' =  P49717
<3605>: Uncommon Training item of A' =  Q9NRH2
<179>: Q12879 is common in both A' dataset and B dataset
<3606>: Uncommon Training item of A' =  Q13625
<3607>: Uncommon Training item of A' =  P70302
<3608>: Uncommon Training item of A' =  O70439
<3609>: Uncommon Training item of A' =  Q96N67
<3610>: Uncommon Training item of A' =  Q86XP3
<180>: P01099 is common in both A' dataset and B dataset
<3611>: Uncommon Training item of A' =  Q58A65
<3612>: Uncommon Training item of A' =  Q96BZ4
<3613>: Uncommon Training item of A' =  P35568
<181>: Q9Z0F8 is common in both A' dataset and B dataset
<3614>: Uncommon Training item of A' =  Q8K3K7
<3615>: Uncommon Training item of A' =  P08775
<3616>: Uncommon Training item of A' =  Q9H257
<3617>: Uncommon Training item of A' =  Q8NCD3
<3618>: Uncommon Training item of A' =  P56857
<3619>: Uncommon Training item of A' =  Q04207
<3620>: Uncommon Training item of A' =  Q9UKS7
<3621>: Uncommon Training item of A' =  P58404
<3622>: Uncommon Training item of A' =  Q15545
<3623>: Uncommon Training item of A' =  Q6PIC6
<3624>: Uncommon Training item of A' =  Q16623
<3625>: Uncommon Training item of A' =  P16109
<3626>: Uncommon Training item of A' =  Q9Y606
<3627>: Uncommon Training item of A' =  P46061
<3628>: Uncommon Training item of A' =  Q13595
<3629>: Uncommon Training item of A' =  Q9UEY8
<3630>: Uncommon Training item of A' =  P24063
<3631>: Uncommon Training item of A' =  Q8N1K5
<3632>: Uncommon Training item of A' =  Q9BS34
<3633>: Uncommon Training item of A' =  O15360
<3634>: Uncommon Training item of A' =  Q9Y3P8
<3635>: Uncommon Training item of A' =  Q7L014
<3636>: Uncommon Training item of A' =  Q8WUZ0
<3637>: Uncommon Training item of A' =  Q9D4F2
<3638>: Uncommon Training item of A' =  O75398
<3639>: Uncommon Training item of A' =  Q92925
<3640>: Uncommon Training item of A' =  Q96QC0
<3641>: Uncommon Training item of A' =  P19490
<182>: Q91XV3 is common in both A' dataset and B dataset
<3642>: Uncommon Training item of A' =  Q9DCC8
<3643>: Uncommon Training item of A' =  O43315
<3644>: Uncommon Training item of A' =  Q9H7L9
<3645>: Uncommon Training item of A' =  P10644
<3646>: Uncommon Training item of A' =  O75164
<3647>: Uncommon Training item of A' =  P17010
<3648>: Uncommon Training item of A' =  Q9NWW5
<3649>: Uncommon Training item of A' =  Q32NC0
<3650>: Uncommon Training item of A' =  P08103
<3651>: Uncommon Training item of A' =  Q7Z417
<3652>: Uncommon Training item of A' =  Q62148
<3653>: Uncommon Training item of A' =  P61014
<3654>: Uncommon Training item of A' =  Q91YD3
<3655>: Uncommon Training item of A' =  O60486
<3656>: Uncommon Training item of A' =  Q8BVW3
<3657>: Uncommon Training item of A' =  Q4FZC9
<3658>: Uncommon Training item of A' =  Q9HBA0
<3659>: Uncommon Training item of A' =  Q5TCZ1
<3660>: Uncommon Training item of A' =  P21359
<3661>: Uncommon Training item of A' =  Q9JHL1
<3662>: Uncommon Training item of A' =  Q99LG1
<3663>: Uncommon Training item of A' =  Q15032
<183>: P29678 is common in both A' dataset and B dataset
<3664>: Uncommon Training item of A' =  P40189
<3665>: Uncommon Training item of A' =  Q923D5
<3666>: Uncommon Training item of A' =  P49356
<3667>: Uncommon Training item of A' =  Q9UQN3
<3668>: Uncommon Training item of A' =  O35638
<3669>: Uncommon Training item of A' =  P68181
<3670>: Uncommon Training item of A' =  P42208
<3671>: Uncommon Training item of A' =  P00920
<3672>: Uncommon Training item of A' =  P0C027
<3673>: Uncommon Training item of A' =  Q9NVF7
<3674>: Uncommon Training item of A' =  Q15726
<3675>: Uncommon Training item of A' =  P19544
<3676>: Uncommon Training item of A' =  P16591
<3677>: Uncommon Training item of A' =  Q13435
<3678>: Uncommon Training item of A' =  Q6WQJ1
<3679>: Uncommon Training item of A' =  Q9UNL2
<3680>: Uncommon Training item of A' =  Q96T51
<3681>: Uncommon Training item of A' =  P62995
<3682>: Uncommon Training item of A' =  P19021
<3683>: Uncommon Training item of A' =  Q9D0L7
<3684>: Uncommon Training item of A' =  P08487
<3685>: Uncommon Training item of A' =  Q13443
<3686>: Uncommon Training item of A' =  Q9Z0U1
<3687>: Uncommon Training item of A' =  Q7LFX5
<3688>: Uncommon Training item of A' =  ENSP00000363419
<3689>: Uncommon Training item of A' =  Q04206
<3690>: Uncommon Training item of A' =  P20029
<3691>: Uncommon Training item of A' =  ENSP00000218089
<3692>: Uncommon Training item of A' =  Q6WCQ1
<3693>: Uncommon Training item of A' =  Q8BKX1
<3694>: Uncommon Training item of A' =  P42696
<184>: P29966 is common in both A' dataset and B dataset
<3695>: Uncommon Training item of A' =  P41219
<3696>: Uncommon Training item of A' =  Q6P4R8
<3697>: Uncommon Training item of A' =  P21548
<3698>: Uncommon Training item of A' =  Q8IWW6
<3699>: Uncommon Training item of A' =  O15379
<3700>: Uncommon Training item of A' =  P70697
<3701>: Uncommon Training item of A' =  Q92625
<3702>: Uncommon Training item of A' =  P14859
<3703>: Uncommon Training item of A' =  Q5XJV6
<3704>: Uncommon Training item of A' =  Q13976
<3705>: Uncommon Training item of A' =  Q7TT52
<3706>: Uncommon Training item of A' =  P26285
<185>: P06213 is common in both A' dataset and B dataset
<3707>: Uncommon Training item of A' =  Q13283
<3708>: Uncommon Training item of A' =  P47712
<3709>: Uncommon Training item of A' =  O75791
<3710>: Uncommon Training item of A' =  O43524
<3711>: Uncommon Training item of A' =  ENSP00000313422
<3712>: Uncommon Training item of A' =  Q658P3
<3713>: Uncommon Training item of A' =  Q99KK1
<3714>: Uncommon Training item of A' =  P33981
<3715>: Uncommon Training item of A' =  Q99661
<3716>: Uncommon Training item of A' =  Q9NRF9
<3717>: Uncommon Training item of A' =  P33076
<3718>: Uncommon Training item of A' =  ENSP00000362937
<3719>: Uncommon Training item of A' =  Q91YR1
<3720>: Uncommon Training item of A' =  Q9DBJ1
<3721>: Uncommon Training item of A' =  Q6PJG2
<3722>: Uncommon Training item of A' =  Q9UQ35
<3723>: Uncommon Training item of A' =  P26443
<3724>: Uncommon Training item of A' =  P08172
<3725>: Uncommon Training item of A' =  O95696
<3726>: Uncommon Training item of A' =  P48651
<3727>: Uncommon Training item of A' =  Q9Y2K6
<3728>: Uncommon Training item of A' =  Q9QW30
<3729>: Uncommon Training item of A' =  P42230
<3730>: Uncommon Training item of A' =  Q96P11
<3731>: Uncommon Training item of A' =  Q8K2F0
<3732>: Uncommon Training item of A' =  Q9H422
<3733>: Uncommon Training item of A' =  Q8WV28
<3734>: Uncommon Training item of A' =  Q8N4C8
<3735>: Uncommon Training item of A' =  Q9ESX5
<3736>: Uncommon Training item of A' =  Q8N3L3
<3737>: Uncommon Training item of A' =  Q5T8P6
<3738>: Uncommon Training item of A' =  Q9JIA7
<3739>: Uncommon Training item of A' =  Q80TI0
<3740>: Uncommon Training item of A' =  Q9UNX4
<186>: Q8TAE6 is common in both A' dataset and B dataset
<3741>: Uncommon Training item of A' =  Q5JTV8
<3742>: Uncommon Training item of A' =  Q96E09
<3743>: Uncommon Training item of A' =  ENSP00000362907
<3744>: Uncommon Training item of A' =  P10301
<3745>: Uncommon Training item of A' =  Q62504
<3746>: Uncommon Training item of A' =  Q14699
<3747>: Uncommon Training item of A' =  ENSP00000362597
<3748>: Uncommon Training item of A' =  O94909
<3749>: Uncommon Training item of A' =  Q14494
<3750>: Uncommon Training item of A' =  Q9Y3A2
<3751>: Uncommon Training item of A' =  Q80YN3
<3752>: Uncommon Training item of A' =  Q8NFJ5
<3753>: Uncommon Training item of A' =  P11157
<3754>: Uncommon Training item of A' =  Q8VCR2
<3755>: Uncommon Training item of A' =  Q9BXF6
<3756>: Uncommon Training item of A' =  Q00560
<3757>: Uncommon Training item of A' =  Q9D3E6
<187>: Q13444 is common in both A' dataset and B dataset
<3758>: Uncommon Training item of A' =  P62997
<3759>: Uncommon Training item of A' =  O14777
<3760>: Uncommon Training item of A' =  Q96EZ8
<3761>: Uncommon Training item of A' =  Q8CI59
<188>: O15530 is common in both A' dataset and B dataset
<3762>: Uncommon Training item of A' =  P61978
<3763>: Uncommon Training item of A' =  Q9H410
<3764>: Uncommon Training item of A' =  Q9BZD4
<3765>: Uncommon Training item of A' =  Q9UHF7
<3766>: Uncommon Training item of A' =  P51692
<3767>: Uncommon Training item of A' =  Q8K558
<3768>: Uncommon Training item of A' =  Q8N128
<3769>: Uncommon Training item of A' =  P19429
<3770>: Uncommon Training item of A' =  Q8WUF5
<3771>: Uncommon Training item of A' =  ENSMUSP00000079991
<3772>: Uncommon Training item of A' =  P29473
<3773>: Uncommon Training item of A' =  P29401
<3774>: Uncommon Training item of A' =  Q9EQW7
<3775>: Uncommon Training item of A' =  Q13627
<3776>: Uncommon Training item of A' =  Q9Y3S2
<3777>: Uncommon Training item of A' =  P04975
<3778>: Uncommon Training item of A' =  Q68DN1
<3779>: Uncommon Training item of A' =  O70507
<3780>: Uncommon Training item of A' =  Q9H2P0
<3781>: Uncommon Training item of A' =  Q9BYK8
<3782>: Uncommon Training item of A' =  ENSP00000341271
<3783>: Uncommon Training item of A' =  Q8C863
<3784>: Uncommon Training item of A' =  ENSP00000264229
<3785>: Uncommon Training item of A' =  P49736
<3786>: Uncommon Training item of A' =  Q9UMY4
<3787>: Uncommon Training item of A' =  P27105
<3788>: Uncommon Training item of A' =  P03264
<3789>: Uncommon Training item of A' =  P57784
<3790>: Uncommon Training item of A' =  O60566
<3791>: Uncommon Training item of A' =  Q96RT1
<3792>: Uncommon Training item of A' =  Q9JLF6
<189>: P16410 is common in both A' dataset and B dataset
<3793>: Uncommon Training item of A' =  Q8BYC6
<3794>: Uncommon Training item of A' =  P23804
<3795>: Uncommon Training item of A' =  Q6PJ61
<3796>: Uncommon Training item of A' =  O00139
<3797>: Uncommon Training item of A' =  Q6NZR2
<3798>: Uncommon Training item of A' =  O08750
<3799>: Uncommon Training item of A' =  P15127
<3800>: Uncommon Training item of A' =  O60673
<3801>: Uncommon Training item of A' =  P14681
<3802>: Uncommon Training item of A' =  Q91ZU6
<3803>: Uncommon Training item of A' =  Q8K310
<3804>: Uncommon Training item of A' =  O60504
<3805>: Uncommon Training item of A' =  Q9WV18
<3806>: Uncommon Training item of A' =  Q9NQ55
<3807>: Uncommon Training item of A' =  P55209
<3808>: Uncommon Training item of A' =  P49025
<3809>: Uncommon Training item of A' =  P21399
<3810>: Uncommon Training item of A' =  Q792H5-3
<3811>: Uncommon Training item of A' =  Q02363
<3812>: Uncommon Training item of A' =  P29590
<3813>: Uncommon Training item of A' =  Q7Z4H7
<3814>: Uncommon Training item of A' =  Q8BJS4
<3815>: Uncommon Training item of A' =  Q8VC52
<3816>: Uncommon Training item of A' =  P15804
<3817>: Uncommon Training item of A' =  Q3V0B4
<3818>: Uncommon Training item of A' =  P39054
<3819>: Uncommon Training item of A' =  Q9UJV9
<3820>: Uncommon Training item of A' =  Q9P013
<3821>: Uncommon Training item of A' =  Q92922
<3822>: Uncommon Training item of A' =  O14979
<190>: P49674 is common in both A' dataset and B dataset
<3823>: Uncommon Training item of A' =  Q52KI8
<3824>: Uncommon Training item of A' =  P97562
<3825>: Uncommon Training item of A' =  Q00175
<3826>: Uncommon Training item of A' =  Q13620
<3827>: Uncommon Training item of A' =  ENSP00000351416
<3828>: Uncommon Training item of A' =  O60333
<3829>: Uncommon Training item of A' =  Q03351
<3830>: Uncommon Training item of A' =  Q8TF74
<3831>: Uncommon Training item of A' =  ENSP00000284165
<3832>: Uncommon Training item of A' =  P06784
<3833>: Uncommon Training item of A' =  P14778
<191>: P11831 is common in both A' dataset and B dataset
<3834>: Uncommon Training item of A' =  P09619
<3835>: Uncommon Training item of A' =  Q96H22
<3836>: Uncommon Training item of A' =  P46939
<3837>: Uncommon Training item of A' =  O00469
<3838>: Uncommon Training item of A' =  Q9UIK4
<3839>: Uncommon Training item of A' =  Q80WJ7
<192>: Q9UNN5 is common in both A' dataset and B dataset
<3840>: Uncommon Training item of A' =  P41235
<3841>: Uncommon Training item of A' =  ENSP00000267197
<3842>: Uncommon Training item of A' =  P16067
<3843>: Uncommon Training item of A' =  P06454
<3844>: Uncommon Training item of A' =  Q96GA3
<3845>: Uncommon Training item of A' =  Q9BVS4
<3846>: Uncommon Training item of A' =  O75569
<3847>: Uncommon Training item of A' =  O43516
<3848>: Uncommon Training item of A' =  Q6PID6
<3849>: Uncommon Training item of A' =  Q5SV77
<3850>: Uncommon Training item of A' =  P17289
<3851>: Uncommon Training item of A' =  Q61214
<3852>: Uncommon Training item of A' =  Q06265
<3853>: Uncommon Training item of A' =  Q5SNZ0
<193>: Q16760 is common in both A' dataset and B dataset
<3854>: Uncommon Training item of A' =  O94776
<3855>: Uncommon Training item of A' =  P63017
<3856>: Uncommon Training item of A' =  Q99KW3
<3857>: Uncommon Training item of A' =  Q8IWX8
<3858>: Uncommon Training item of A' =  Q8NC56
<3859>: Uncommon Training item of A' =  P70166
<3860>: Uncommon Training item of A' =  Q32MZ4
<3861>: Uncommon Training item of A' =  P08494
<3862>: Uncommon Training item of A' =  Q05769
<3863>: Uncommon Training item of A' =  Q15365
<3864>: Uncommon Training item of A' =  O08586
<3865>: Uncommon Training item of A' =  P13379
<3866>: Uncommon Training item of A' =  P01027
<3867>: Uncommon Training item of A' =  P26583
<3868>: Uncommon Training item of A' =  O95297
<3869>: Uncommon Training item of A' =  Q8BYI9
<3870>: Uncommon Training item of A' =  P19620
<3871>: Uncommon Training item of A' =  Q60596
<3872>: Uncommon Training item of A' =  Q9JJG0
<3873>: Uncommon Training item of A' =  Q91Z96
<3874>: Uncommon Training item of A' =  Q13822
<3875>: Uncommon Training item of A' =  P11171
<194>: P32004 is common in both A' dataset and B dataset
<3876>: Uncommon Training item of A' =  P48200
<3877>: Uncommon Training item of A' =  Q9Z1T1
<3878>: Uncommon Training item of A' =  Q13263
<3879>: Uncommon Training item of A' =  Q8K212
<3880>: Uncommon Training item of A' =  P32297
<195>: Q8VHR5 is common in both A' dataset and B dataset
<3881>: Uncommon Training item of A' =  P34926
<3882>: Uncommon Training item of A' =  ENSP00000251038
<3883>: Uncommon Training item of A' =  Q8BNW9
<3884>: Uncommon Training item of A' =  P78344
<3885>: Uncommon Training item of A' =  Q7Z3T8
<3886>: Uncommon Training item of A' =  Q7TME2
<3887>: Uncommon Training item of A' =  Q8NCF5
<3888>: Uncommon Training item of A' =  Q9BZE4
<3889>: Uncommon Training item of A' =  O14713
<3890>: Uncommon Training item of A' =  P20138
<3891>: Uncommon Training item of A' =  ENSP00000294244
<3892>: Uncommon Training item of A' =  P11413
<3893>: Uncommon Training item of A' =  Q5SW79
<3894>: Uncommon Training item of A' =  O94913
<3895>: Uncommon Training item of A' =  Q6IFZ6
<3896>: Uncommon Training item of A' =  Q8R149
<3897>: Uncommon Training item of A' =  Q02357
<3898>: Uncommon Training item of A' =  Q9Y2H6
<3899>: Uncommon Training item of A' =  Q9H0G5
<3900>: Uncommon Training item of A' =  Q9BZX2
<3901>: Uncommon Training item of A' =  P23497
<3902>: Uncommon Training item of A' =  Q6P0Q8
<3903>: Uncommon Training item of A' =  O43719
<3904>: Uncommon Training item of A' =  Q80U72
<3905>: Uncommon Training item of A' =  P63328
<3906>: Uncommon Training item of A' =  P12979
<3907>: Uncommon Training item of A' =  ENSP00000217971
<196>: O14757 is common in both A' dataset and B dataset
<3908>: Uncommon Training item of A' =  Q96GX5
<3909>: Uncommon Training item of A' =  P20942
<3910>: Uncommon Training item of A' =  P63073
<3911>: Uncommon Training item of A' =  P08551
<3912>: Uncommon Training item of A' =  Q9UHL9
<197>: P09693 is common in both A' dataset and B dataset
<3913>: Uncommon Training item of A' =  Q14126
<3914>: Uncommon Training item of A' =  Q8NF91
<3915>: Uncommon Training item of A' =  Q04735
<3916>: Uncommon Training item of A' =  Q9H4M9
<3917>: Uncommon Training item of A' =  O70199
<3918>: Uncommon Training item of A' =  Q6P1N0
<3919>: Uncommon Training item of A' =  Q92569
<3920>: Uncommon Training item of A' =  Q14524
<3921>: Uncommon Training item of A' =  P18433
<3922>: Uncommon Training item of A' =  Q96HH9
<3923>: Uncommon Training item of A' =  ENSP00000369634
<3924>: Uncommon Training item of A' =  O96028
<3925>: Uncommon Training item of A' =  P49790
<3926>: Uncommon Training item of A' =  Q9H4Z3
<3927>: Uncommon Training item of A' =  Q00653
<3928>: Uncommon Training item of A' =  P31947
<3929>: Uncommon Training item of A' =  P97315
<3930>: Uncommon Training item of A' =  ENSP00000353402
<3931>: Uncommon Training item of A' =  P98179
<3932>: Uncommon Training item of A' =  P61290
<3933>: Uncommon Training item of A' =  Q61414
<3934>: Uncommon Training item of A' =  P09493
<3935>: Uncommon Training item of A' =  Q8TB72
<3936>: Uncommon Training item of A' =  Q4FK66
<3937>: Uncommon Training item of A' =  Q9ULE0
<3938>: Uncommon Training item of A' =  P28482
<198>: Q15003 is common in both A' dataset and B dataset
<199>: Q06413 is common in both A' dataset and B dataset
<3939>: Uncommon Training item of A' =  Q01815
<3940>: Uncommon Training item of A' =  Q14765
<200>: P08493 is common in both A' dataset and B dataset
<201>: P31995 is common in both A' dataset and B dataset
<3941>: Uncommon Training item of A' =  ENSP00000330188
<3942>: Uncommon Training item of A' =  Q9D4H8
<3943>: Uncommon Training item of A' =  P42702
<3944>: Uncommon Training item of A' =  Q61070
<3945>: Uncommon Training item of A' =  Q5DTU0
<3946>: Uncommon Training item of A' =  P70691
<3947>: Uncommon Training item of A' =  Q96FV9
<3948>: Uncommon Training item of A' =  Q66K14
<3949>: Uncommon Training item of A' =  P54103
<3950>: Uncommon Training item of A' =  Q8C5W3
<3951>: Uncommon Training item of A' =  Q99JB8
<3952>: Uncommon Training item of A' =  ENSP00000338422
<3953>: Uncommon Training item of A' =  Q13393
<3954>: Uncommon Training item of A' =  ENSP00000264904
<3955>: Uncommon Training item of A' =  ENSP00000268184
<3956>: Uncommon Training item of A' =  ENSMUSP00000038667
<3957>: Uncommon Training item of A' =  O35526
<3958>: Uncommon Training item of A' =  P01897
<3959>: Uncommon Training item of A' =  O55042
<3960>: Uncommon Training item of A' =  Q8WXF7
<3961>: Uncommon Training item of A' =  Q8R3V6
<3962>: Uncommon Training item of A' =  P49454
<3963>: Uncommon Training item of A' =  ENSMUSP00000030251
<3964>: Uncommon Training item of A' =  Q7Z6Z7
<3965>: Uncommon Training item of A' =  Q9DBX2
<3966>: Uncommon Training item of A' =  ENSMUSP00000050683
<3967>: Uncommon Training item of A' =  Q9EQH3
<3968>: Uncommon Training item of A' =  Q9NRL3
<3969>: Uncommon Training item of A' =  Q15651
<3970>: Uncommon Training item of A' =  Q9BXY0
<3971>: Uncommon Training item of A' =  Q9Z1M4
<3972>: Uncommon Training item of A' =  Q9BWH6
<3973>: Uncommon Training item of A' =  P08928
<3974>: Uncommon Training item of A' =  Q96G23
<3975>: Uncommon Training item of A' =  P16546
<202>: P53999 is common in both A' dataset and B dataset
<3976>: Uncommon Training item of A' =  ENSP00000361664
<3977>: Uncommon Training item of A' =  Q16520
<3978>: Uncommon Training item of A' =  Q92629
<3979>: Uncommon Training item of A' =  Q6WKZ4
<3980>: Uncommon Training item of A' =  Q8BGC0
<3981>: Uncommon Training item of A' =  Q810U4
<3982>: Uncommon Training item of A' =  O75995
<3983>: Uncommon Training item of A' =  Q14469
<203>: Q12778 is common in both A' dataset and B dataset
<3984>: Uncommon Training item of A' =  P07953
<3985>: Uncommon Training item of A' =  Q62167
<3986>: Uncommon Training item of A' =  P33241
<204>: P05412 is common in both A' dataset and B dataset
<205>: P22736 is common in both A' dataset and B dataset
<3987>: Uncommon Training item of A' =  Q5M7W6
<3988>: Uncommon Training item of A' =  P06803
<3989>: Uncommon Training item of A' =  W02A2.6
<3990>: Uncommon Training item of A' =  Q80XQ2
<3991>: Uncommon Training item of A' =  Q13618
<3992>: Uncommon Training item of A' =  P31994
<3993>: Uncommon Training item of A' =  Q8R1S9
<3994>: Uncommon Training item of A' =  Q96P47
<3995>: Uncommon Training item of A' =  O88658
<3996>: Uncommon Training item of A' =  Q9Y2D8
<206>: P11845 is common in both A' dataset and B dataset
<3997>: Uncommon Training item of A' =  Q92574
<3998>: Uncommon Training item of A' =  Q6PD21
<3999>: Uncommon Training item of A' =  Q96F86
<4000>: Uncommon Training item of A' =  P49312
<4001>: Uncommon Training item of A' =  P61244
<4002>: Uncommon Training item of A' =  Q9NP78
<4003>: Uncommon Training item of A' =  ENSP00000247815
<4004>: Uncommon Training item of A' =  Q7Z591
<4005>: Uncommon Training item of A' =  Q9D7A3
<4006>: Uncommon Training item of A' =  P30622
<4007>: Uncommon Training item of A' =  Q96RF0
<4008>: Uncommon Training item of A' =  ENSMUSP00000026254
<4009>: Uncommon Training item of A' =  Q15750
<4010>: Uncommon Training item of A' =  P51149
<4011>: Uncommon Training item of A' =  P70326
<4012>: Uncommon Training item of A' =  P10569
<4013>: Uncommon Training item of A' =  Q9H9B1
<4014>: Uncommon Training item of A' =  Q16204
<4015>: Uncommon Training item of A' =  Q8BVL3
<4016>: Uncommon Training item of A' =  Q15569
<4017>: Uncommon Training item of A' =  Q7TQG1
<4018>: Uncommon Training item of A' =  O15111
<207>: Q9Y2U5 is common in both A' dataset and B dataset
<4019>: Uncommon Training item of A' =  O15265
<4020>: Uncommon Training item of A' =  Q99717
<4021>: Uncommon Training item of A' =  P09405
<4022>: Uncommon Training item of A' =  O54834
<4023>: Uncommon Training item of A' =  P08100
<4024>: Uncommon Training item of A' =  Q9H4Z2
<4025>: Uncommon Training item of A' =  Q6PDQ2
<4026>: Uncommon Training item of A' =  O43181
<4027>: Uncommon Training item of A' =  P15408
<4028>: Uncommon Training item of A' =  Q64350
<4029>: Uncommon Training item of A' =  P30531
<4030>: Uncommon Training item of A' =  Q66L44
<4031>: Uncommon Training item of A' =  Q9Z2D6
<4032>: Uncommon Training item of A' =  ENSP00000312463
<4033>: Uncommon Training item of A' =  ENSP00000225394
<4034>: Uncommon Training item of A' =  P53396
<4035>: Uncommon Training item of A' =  P70206
<4036>: Uncommon Training item of A' =  Q13496
<4037>: Uncommon Training item of A' =  P15880
<4038>: Uncommon Training item of A' =  P60709
<4039>: Uncommon Training item of A' =  Q7TPE5
<4040>: Uncommon Training item of A' =  Q70SY1
<4041>: Uncommon Training item of A' =  Q9D0E1
<4042>: Uncommon Training item of A' =  Q99460
<4043>: Uncommon Training item of A' =  Q9H5U6
<4044>: Uncommon Training item of A' =  Q6P4S6
<4045>: Uncommon Training item of A' =  O14939
<4046>: Uncommon Training item of A' =  ENSMUSP00000065481
<4047>: Uncommon Training item of A' =  ENSP00000256689
<4048>: Uncommon Training item of A' =  ENSP00000247066
<208>: P11497 is common in both A' dataset and B dataset
<4049>: Uncommon Training item of A' =  Q62073
<4050>: Uncommon Training item of A' =  Q6Y7W6
<4051>: Uncommon Training item of A' =  Q8K2L8
<4052>: Uncommon Training item of A' =  P06537
<4053>: Uncommon Training item of A' =  ENSP00000337265
<4054>: Uncommon Training item of A' =  Q07866
<4055>: Uncommon Training item of A' =  Q9WU82
<4056>: Uncommon Training item of A' =  Q76JU9
<4057>: Uncommon Training item of A' =  O43312
<209>: P11275 is common in both A' dataset and B dataset
<4058>: Uncommon Training item of A' =  Q9Y3B8
<4059>: Uncommon Training item of A' =  P49036
<4060>: Uncommon Training item of A' =  P04040
<4061>: Uncommon Training item of A' =  Q5PRF9
<4062>: Uncommon Training item of A' =  O00429
<4063>: Uncommon Training item of A' =  Q8BG89
<4064>: Uncommon Training item of A' =  P51617
<4065>: Uncommon Training item of A' =  P33260
<4066>: Uncommon Training item of A' =  P28656
<4067>: Uncommon Training item of A' =  Q8BLQ7
<4068>: Uncommon Training item of A' =  Q9NVM6
<4069>: Uncommon Training item of A' =  Q61136
<4070>: Uncommon Training item of A' =  Q6Y7W8
<4071>: Uncommon Training item of A' =  Q96SB4
<4072>: Uncommon Training item of A' =  Q9NSU2
<4073>: Uncommon Training item of A' =  O60437
<4074>: Uncommon Training item of A' =  Q9H0E9-2
<4075>: Uncommon Training item of A' =  Q9DCD5
<4076>: Uncommon Training item of A' =  Q99J45
<4077>: Uncommon Training item of A' =  Q9JLQ2
<4078>: Uncommon Training item of A' =  P41220
<4079>: Uncommon Training item of A' =  P60953
<4080>: Uncommon Training item of A' =  Q8BQZ4
<4081>: Uncommon Training item of A' =  P10646
<4082>: Uncommon Training item of A' =  Q96JP5
<4083>: Uncommon Training item of A' =  Q9H4L5
<4084>: Uncommon Training item of A' =  P01241
<4085>: Uncommon Training item of A' =  Q12769
<4086>: Uncommon Training item of A' =  Q9ULD2
<4087>: Uncommon Training item of A' =  ENSP00000262316
<4088>: Uncommon Training item of A' =  O75167
<4089>: Uncommon Training item of A' =  P13796
<4090>: Uncommon Training item of A' =  P10649
<210>: P19838 is common in both A' dataset and B dataset
<4091>: Uncommon Training item of A' =  Q6P158
<4092>: Uncommon Training item of A' =  Q5T5C0
<4093>: Uncommon Training item of A' =  Q6IQ49
<4094>: Uncommon Training item of A' =  O60260
<4095>: Uncommon Training item of A' =  Q61457
<4096>: Uncommon Training item of A' =  Q8IZQ1
<4097>: Uncommon Training item of A' =  P40939
<4098>: Uncommon Training item of A' =  P29353
<4099>: Uncommon Training item of A' =  Q9JIS8
<4100>: Uncommon Training item of A' =  Q8BHS6
<4101>: Uncommon Training item of A' =  P59325
<4102>: Uncommon Training item of A' =  Q96PU5
<211>: P04626 is common in both A' dataset and B dataset
<4103>: Uncommon Training item of A' =  Q6PCE3
<4104>: Uncommon Training item of A' =  Q86X10
<4105>: Uncommon Training item of A' =  P04406
<4106>: Uncommon Training item of A' =  Q9ULT0
<4107>: Uncommon Training item of A' =  Q9Y580
<4108>: Uncommon Training item of A' =  Q9NYB0
<4109>: Uncommon Training item of A' =  O08547
<4110>: Uncommon Training item of A' =  Q8K0E1
<4111>: Uncommon Training item of A' =  ENSP00000374532
<4112>: Uncommon Training item of A' =  Q8K2P1
<4113>: Uncommon Training item of A' =  Q8R0S1
<4114>: Uncommon Training item of A' =  P25118
<4115>: Uncommon Training item of A' =  Q9UQR0
<4116>: Uncommon Training item of A' =  Q8C0V9
<4117>: Uncommon Training item of A' =  Q9P2M7
<4118>: Uncommon Training item of A' =  Q9CZ44
<4119>: Uncommon Training item of A' =  Q8ND56
<4120>: Uncommon Training item of A' =  Q6PJG6
<4121>: Uncommon Training item of A' =  Q9R0T8
<4122>: Uncommon Training item of A' =  Q99NF3
<4123>: Uncommon Training item of A' =  Q9CQX2
<4124>: Uncommon Training item of A' =  Q96RG2
<4125>: Uncommon Training item of A' =  O43823
<4126>: Uncommon Training item of A' =  O00505
<4127>: Uncommon Training item of A' =  P46379
<4128>: Uncommon Training item of A' =  Q00613
<4129>: Uncommon Training item of A' =  Q9H832
<4130>: Uncommon Training item of A' =  Q8IXS8
<4131>: Uncommon Training item of A' =  Q9UKY1
<4132>: Uncommon Training item of A' =  Q9BXW9
<4133>: Uncommon Training item of A' =  P51813
<4134>: Uncommon Training item of A' =  Q86U86
<212>: O08553 is common in both A' dataset and B dataset
<4135>: Uncommon Training item of A' =  P46821
<4136>: Uncommon Training item of A' =  P63318
<4137>: Uncommon Training item of A' =  A3KGS3
<4138>: Uncommon Training item of A' =  Q16181
<213>: P00519 is common in both A' dataset and B dataset
<4139>: Uncommon Training item of A' =  P08413
<4140>: Uncommon Training item of A' =  ENSMUSP00000065635
<4141>: Uncommon Training item of A' =  Q80ZZ7
<4142>: Uncommon Training item of A' =  Q9BXP5
<4143>: Uncommon Training item of A' =  ENSP00000311427
<4144>: Uncommon Training item of A' =  P07315
<4145>: Uncommon Training item of A' =  Q8WZ64
<4146>: Uncommon Training item of A' =  P19784
<4147>: Uncommon Training item of A' =  Q7TQ95
<4148>: Uncommon Training item of A' =  P35236
<4149>: Uncommon Training item of A' =  O75886
<4150>: Uncommon Training item of A' =  Q80Z38
<4151>: Uncommon Training item of A' =  Q02053
<4152>: Uncommon Training item of A' =  Q8N8A6
<4153>: Uncommon Training item of A' =  Q15388
<4154>: Uncommon Training item of A' =  Q9D832
<4155>: Uncommon Training item of A' =  Q9ER72
<4156>: Uncommon Training item of A' =  Q6WVG3
<4157>: Uncommon Training item of A' =  P34947
<4158>: Uncommon Training item of A' =  P04920
<4159>: Uncommon Training item of A' =  P09661
<4160>: Uncommon Training item of A' =  P31629
<4161>: Uncommon Training item of A' =  Q9NSI2
<4162>: Uncommon Training item of A' =  O14746
<4163>: Uncommon Training item of A' =  Q5JTH9
<4164>: Uncommon Training item of A' =  Q9BSJ2
<4165>: Uncommon Training item of A' =  Q9Z1E4
<4166>: Uncommon Training item of A' =  Q6ZQ93
<214>: P25963 is common in both A' dataset and B dataset
<4167>: Uncommon Training item of A' =  P35582
<4168>: Uncommon Training item of A' =  P03255
<4169>: Uncommon Training item of A' =  Q9NZ63
<4170>: Uncommon Training item of A' =  P63044
<4171>: Uncommon Training item of A' =  P00558
<4172>: Uncommon Training item of A' =  P70429
<4173>: Uncommon Training item of A' =  Q01097
<4174>: Uncommon Training item of A' =  Q8CGN5
<4175>: Uncommon Training item of A' =  Q9D0B0
<4176>: Uncommon Training item of A' =  ENSMUSP00000075966
<4177>: Uncommon Training item of A' =  Q8BM39
<4178>: Uncommon Training item of A' =  P05787
<4179>: Uncommon Training item of A' =  Q8CJ53
<4180>: Uncommon Training item of A' =  O60506
<4181>: Uncommon Training item of A' =  ENSP00000263811
<4182>: Uncommon Training item of A' =  Q9Z204
<4183>: Uncommon Training item of A' =  Q9BTE3
<4184>: Uncommon Training item of A' =  Q9P2G1
<4185>: Uncommon Training item of A' =  P26450
<4186>: Uncommon Training item of A' =  P41208
<4187>: Uncommon Training item of A' =  Q99613
<4188>: Uncommon Training item of A' =  Q9QXB9
<4189>: Uncommon Training item of A' =  ENSP00000366829
<4190>: Uncommon Training item of A' =  P62263
<4191>: Uncommon Training item of A' =  O54949
<4192>: Uncommon Training item of A' =  Q5SSH6
<4193>: Uncommon Training item of A' =  P60710
<4194>: Uncommon Training item of A' =  Q68FE6
<4195>: Uncommon Training item of A' =  Q98T92
<4196>: Uncommon Training item of A' =  ENSP00000276844
<4197>: Uncommon Training item of A' =  P12798
<4198>: Uncommon Training item of A' =  Q05682
<4199>: Uncommon Training item of A' =  Q9ERU9
<215>: P14921 is common in both A' dataset and B dataset
<4200>: Uncommon Training item of A' =  P17535
<4201>: Uncommon Training item of A' =  Q29RF7
<4202>: Uncommon Training item of A' =  O00443
<4203>: Uncommon Training item of A' =  P25440
<4204>: Uncommon Training item of A' =  Q5T5U3
<4205>: Uncommon Training item of A' =  Q922B9
<4206>: Uncommon Training item of A' =  Q8CHP6
<4207>: Uncommon Training item of A' =  Q9UI08
<4208>: Uncommon Training item of A' =  Q6DN90
<4209>: Uncommon Training item of A' =  Q8K4L0
<4210>: Uncommon Training item of A' =  P42228
<4211>: Uncommon Training item of A' =  P51114
<4212>: Uncommon Training item of A' =  Q13158
<216>: P02253 is common in both A' dataset and B dataset
<4213>: Uncommon Training item of A' =  P51452
<4214>: Uncommon Training item of A' =  O60239
<4215>: Uncommon Training item of A' =  P48426
<4216>: Uncommon Training item of A' =  P49586
<4217>: Uncommon Training item of A' =  O96007
<4218>: Uncommon Training item of A' =  P97792
<4219>: Uncommon Training item of A' =  P15037
<4220>: Uncommon Training item of A' =  Q14008
<4221>: Uncommon Training item of A' =  P51150
<4222>: Uncommon Training item of A' =  P29475
<217>: Q99704 is common in both A' dataset and B dataset
<4223>: Uncommon Training item of A' =  P61013
<4224>: Uncommon Training item of A' =  O14967
<4225>: Uncommon Training item of A' =  P84022
<4226>: Uncommon Training item of A' =  Q07174
<4227>: Uncommon Training item of A' =  P15261
<4228>: Uncommon Training item of A' =  Q13098
<4229>: Uncommon Training item of A' =  O35144
<4230>: Uncommon Training item of A' =  P07101
<4231>: Uncommon Training item of A' =  Q02078
<4232>: Uncommon Training item of A' =  P16455
<4233>: Uncommon Training item of A' =  Q8R5A3
<4234>: Uncommon Training item of A' =  P46938
<4235>: Uncommon Training item of A' =  P31350
<4236>: Uncommon Training item of A' =  Q80UM3
<4237>: Uncommon Training item of A' =  Q08345
<4238>: Uncommon Training item of A' =  Q92630
<4239>: Uncommon Training item of A' =  Q6ZVM7
<4240>: Uncommon Training item of A' =  P26011
<4241>: Uncommon Training item of A' =  Q96RL1
<4242>: Uncommon Training item of A' =  P02609
<4243>: Uncommon Training item of A' =  Q9UP83
<218>: Q99640 is common in both A' dataset and B dataset
<4244>: Uncommon Training item of A' =  Q8CGB3
<4245>: Uncommon Training item of A' =  Q9UMD9
<4246>: Uncommon Training item of A' =  O00264
<4247>: Uncommon Training item of A' =  Q9UHX1
<4248>: Uncommon Training item of A' =  Q14562
<4249>: Uncommon Training item of A' =  Q16799
<4250>: Uncommon Training item of A' =  P22001
<4251>: Uncommon Training item of A' =  O75351
<4252>: Uncommon Training item of A' =  Q9H0H5
<4253>: Uncommon Training item of A' =  O75030-2
<219>: P10721 is common in both A' dataset and B dataset
<4254>: Uncommon Training item of A' =  O14497
<4255>: Uncommon Training item of A' =  Q96B23
<4256>: Uncommon Training item of A' =  Q6PGG2
<4257>: Uncommon Training item of A' =  Q8N4X5
<4258>: Uncommon Training item of A' =  Q9Y5J1
<4259>: Uncommon Training item of A' =  O43490
<4260>: Uncommon Training item of A' =  P00736
<4261>: Uncommon Training item of A' =  Q6PFD5
<4262>: Uncommon Training item of A' =  P50750
<4263>: Uncommon Training item of A' =  Q9UPP1
<4264>: Uncommon Training item of A' =  Q64289
<4265>: Uncommon Training item of A' =  Q62736
<4266>: Uncommon Training item of A' =  P22455
<4267>: Uncommon Training item of A' =  Q8IWC1
<4268>: Uncommon Training item of A' =  Q9QUN9
<4269>: Uncommon Training item of A' =  Q13509
<4270>: Uncommon Training item of A' =  Q9NYV6
<4271>: Uncommon Training item of A' =  P08050
<4272>: Uncommon Training item of A' =  Q08509
<4273>: Uncommon Training item of A' =  P55212
<4274>: Uncommon Training item of A' =  Q64331
<4275>: Uncommon Training item of A' =  O94966
<4276>: Uncommon Training item of A' =  Q7TNC4
<4277>: Uncommon Training item of A' =  Q8IWX7
<4278>: Uncommon Training item of A' =  P50295
<4279>: Uncommon Training item of A' =  Q9UM11
<4280>: Uncommon Training item of A' =  Q6DFV3
<4281>: Uncommon Training item of A' =  O00141
<4282>: Uncommon Training item of A' =  Q9P1Y5
<4283>: Uncommon Training item of A' =  P02663
<4284>: Uncommon Training item of A' =  P28867
<4285>: Uncommon Training item of A' =  Q96T58
<4286>: Uncommon Training item of A' =  P52565
<4287>: Uncommon Training item of A' =  P49750
<4288>: Uncommon Training item of A' =  P29350
<4289>: Uncommon Training item of A' =  Q8C0D4
<4290>: Uncommon Training item of A' =  ENSP00000289371
<4291>: Uncommon Training item of A' =  Q8TB03
<4292>: Uncommon Training item of A' =  P97324
<4293>: Uncommon Training item of A' =  Q969Q5
<4294>: Uncommon Training item of A' =  Q7KZI7
<4295>: Uncommon Training item of A' =  O15371
<4296>: Uncommon Training item of A' =  P10417
<4297>: Uncommon Training item of A' =  O09127
<4298>: Uncommon Training item of A' =  Q14318
<4299>: Uncommon Training item of A' =  Q8K4Q0
<4300>: Uncommon Training item of A' =  P27671
<4301>: Uncommon Training item of A' =  P06401
<4302>: Uncommon Training item of A' =  P12813
<4303>: Uncommon Training item of A' =  Q8CDI2
<4304>: Uncommon Training item of A' =  Q9Y6K9
<4305>: Uncommon Training item of A' =  Q00535
<4306>: Uncommon Training item of A' =  P54252
<4307>: Uncommon Training item of A' =  Q13506
<4308>: Uncommon Training item of A' =  Q02013
<4309>: Uncommon Training item of A' =  Q15942
<4310>: Uncommon Training item of A' =  Q8CIN4
<4311>: Uncommon Training item of A' =  ENSP00000187397
<4312>: Uncommon Training item of A' =  Q8N684
<4313>: Uncommon Training item of A' =  Q8R361
<4314>: Uncommon Training item of A' =  Q8K3W3
<4315>: Uncommon Training item of A' =  Q8N5Y2
<4316>: Uncommon Training item of A' =  Q8BR92
<4317>: Uncommon Training item of A' =  P22967
<4318>: Uncommon Training item of A' =  P07333
<4319>: Uncommon Training item of A' =  P52633
<220>: P24844 is common in both A' dataset and B dataset
<4320>: Uncommon Training item of A' =  P04183
<221>: P10415 is common in both A' dataset and B dataset
<4321>: Uncommon Training item of A' =  Q86T24
<4322>: Uncommon Training item of A' =  Q15027
<4323>: Uncommon Training item of A' =  ENSMUSP00000026599
<4324>: Uncommon Training item of A' =  Q02780
<4325>: Uncommon Training item of A' =  Q86WV1
<4326>: Uncommon Training item of A' =  Q8BT60
<4327>: Uncommon Training item of A' =  P67775
<4328>: Uncommon Training item of A' =  Q12972
<4329>: Uncommon Training item of A' =  Q86TU1
<4330>: Uncommon Training item of A' =  P21980
<4331>: Uncommon Training item of A' =  Q9HD20
<4332>: Uncommon Training item of A' =  P33176
<4333>: Uncommon Training item of A' =  Q6NZJ6
<4334>: Uncommon Training item of A' =  P55821
<4335>: Uncommon Training item of A' =  Q8C9B9
<4336>: Uncommon Training item of A' =  O88498
<4337>: Uncommon Training item of A' =  Q9JLV1
<4338>: Uncommon Training item of A' =  Q80TJ7
<4339>: Uncommon Training item of A' =  Q60974
<4340>: Uncommon Training item of A' =  ENSP00000357432
<4341>: Uncommon Training item of A' =  Q08481
<4342>: Uncommon Training item of A' =  P61073
<4343>: Uncommon Training item of A' =  Q3UEI1
<222>: Q8VI36 is common in both A' dataset and B dataset
<4344>: Uncommon Training item of A' =  Q91YL3
<223>: P20963 is common in both A' dataset and B dataset
<4345>: Uncommon Training item of A' =  Q9GZT3
<4346>: Uncommon Training item of A' =  Q14934
<4347>: Uncommon Training item of A' =  Q8N5S9
<4348>: Uncommon Training item of A' =  ENSP00000346306
<4349>: Uncommon Training item of A' =  P49917
<4350>: Uncommon Training item of A' =  Q8BWS5
<4351>: Uncommon Training item of A' =  Q7Z6E9
<4352>: Uncommon Training item of A' =  Q7Z7A3
<4353>: Uncommon Training item of A' =  Q15762
<4354>: Uncommon Training item of A' =  Q9CQF4
<4355>: Uncommon Training item of A' =  Q9CZV8
<4356>: Uncommon Training item of A' =  O08796
<4357>: Uncommon Training item of A' =  O95453
<4358>: Uncommon Training item of A' =  ENSP00000267569
<4359>: Uncommon Training item of A' =  P63010
<4360>: Uncommon Training item of A' =  Q9NYF3
<4361>: Uncommon Training item of A' =  Q9UJX3
<4362>: Uncommon Training item of A' =  O94806
<4363>: Uncommon Training item of A' =  P00517
<4364>: Uncommon Training item of A' =  P04049
<4365>: Uncommon Training item of A' =  P18760
<4366>: Uncommon Training item of A' =  ENSP00000368754
<4367>: Uncommon Training item of A' =  P58058
<4368>: Uncommon Training item of A' =  O35892
<4369>: Uncommon Training item of A' =  Q04323
<4370>: Uncommon Training item of A' =  Q9NP61
<4371>: Uncommon Training item of A' =  Q13573
<4372>: Uncommon Training item of A' =  Q5Y5T5
<4373>: Uncommon Training item of A' =  P61763
<4374>: Uncommon Training item of A' =  P18052
<4375>: Uncommon Training item of A' =  Q9WUH7
<4376>: Uncommon Training item of A' =  Q06830
<4377>: Uncommon Training item of A' =  Q92615
<4378>: Uncommon Training item of A' =  Q9NQU5
<4379>: Uncommon Training item of A' =  Q9CXW8
<4380>: Uncommon Training item of A' =  O88792
<4381>: Uncommon Training item of A' =  Q9UQ26
<4382>: Uncommon Training item of A' =  O55131
<4383>: Uncommon Training item of A' =  Q7Z434
<4384>: Uncommon Training item of A' =  Q712K3
<4385>: Uncommon Training item of A' =  ENSP00000368984
<4386>: Uncommon Training item of A' =  ENSP00000335500
<4387>: Uncommon Training item of A' =  A2AJT9
<4388>: Uncommon Training item of A' =  ENSP00000299612
<4389>: Uncommon Training item of A' =  Q13470
<4390>: Uncommon Training item of A' =  Q569Z6
<4391>: Uncommon Training item of A' =  Q9Z2Q6
<4392>: Uncommon Training item of A' =  Q15349
<4393>: Uncommon Training item of A' =  P00540
<4394>: Uncommon Training item of A' =  P04234
<4395>: Uncommon Training item of A' =  Q96AE4
<4396>: Uncommon Training item of A' =  Q05513
<4397>: Uncommon Training item of A' =  Q99961
<4398>: Uncommon Training item of A' =  Q9NZN5
<4399>: Uncommon Training item of A' =  Q3KQU3
<4400>: Uncommon Training item of A' =  O00499
<4401>: Uncommon Training item of A' =  P97784
<4402>: Uncommon Training item of A' =  P17431
<4403>: Uncommon Training item of A' =  Q9BY15
<4404>: Uncommon Training item of A' =  Q86YS7
<4405>: Uncommon Training item of A' =  ENSP00000368382
<4406>: Uncommon Training item of A' =  P17706
<4407>: Uncommon Training item of A' =  P43884
<4408>: Uncommon Training item of A' =  Q96F63
<4409>: Uncommon Training item of A' =  P12624
<4410>: Uncommon Training item of A' =  P57059
<4411>: Uncommon Training item of A' =  Q80YV3
<224>: Q12888 is common in both A' dataset and B dataset
<4412>: Uncommon Training item of A' =  P97452
<4413>: Uncommon Training item of A' =  Q03137
<4414>: Uncommon Training item of A' =  P17948
<4415>: Uncommon Training item of A' =  P51531
<4416>: Uncommon Training item of A' =  Q8TDM6
<4417>: Uncommon Training item of A' =  Q9NWZ5
<4418>: Uncommon Training item of A' =  Q04637
<4419>: Uncommon Training item of A' =  Q14498
<4420>: Uncommon Training item of A' =  Q08945
<4421>: Uncommon Training item of A' =  ENSP00000355890
<4422>: Uncommon Training item of A' =  Q9D7S7
<4423>: Uncommon Training item of A' =  Q60750
<4424>: Uncommon Training item of A' =  Q9UJX5
<4425>: Uncommon Training item of A' =  P48437
<4426>: Uncommon Training item of A' =  Q6DSU6
<4427>: Uncommon Training item of A' =  Q9BUH8
<4428>: Uncommon Training item of A' =  Q07065
<4429>: Uncommon Training item of A' =  Q62511
<4430>: Uncommon Training item of A' =  ENSP00000347555
<4431>: Uncommon Training item of A' =  Q86VR2
<4432>: Uncommon Training item of A' =  Q93008
<4433>: Uncommon Training item of A' =  P52926
<4434>: Uncommon Training item of A' =  ENSMUSP00000046906
<4435>: Uncommon Training item of A' =  Q80XC3
<4436>: Uncommon Training item of A' =  Q8TD19
<4437>: Uncommon Training item of A' =  P40142
<4438>: Uncommon Training item of A' =  P19785
<4439>: Uncommon Training item of A' =  ENSP00000349929
<4440>: Uncommon Training item of A' =  ENSP00000345156
<4441>: Uncommon Training item of A' =  Q8BYW1
<4442>: Uncommon Training item of A' =  P59764
<4443>: Uncommon Training item of A' =  P36888
<4444>: Uncommon Training item of A' =  Q9ERT9
<4445>: Uncommon Training item of A' =  ENSP00000311656
<4446>: Uncommon Training item of A' =  ENSP00000354966
<4447>: Uncommon Training item of A' =  Q8R310
<4448>: Uncommon Training item of A' =  ENSP00000366973
<4449>: Uncommon Training item of A' =  O88809
<4450>: Uncommon Training item of A' =  Q60841
<4451>: Uncommon Training item of A' =  Q9UPS8
<4452>: Uncommon Training item of A' =  P20393
<4453>: Uncommon Training item of A' =  O75821
<4454>: Uncommon Training item of A' =  Q8BGQ1
<4455>: Uncommon Training item of A' =  P41777
<4456>: Uncommon Training item of A' =  ENSP00000265773
<4457>: Uncommon Training item of A' =  Q96L91
<4458>: Uncommon Training item of A' =  Q9QY30
<4459>: Uncommon Training item of A' =  P14923
<4460>: Uncommon Training item of A' =  Q3UQN2
<4461>: Uncommon Training item of A' =  ENSP00000328992
<4462>: Uncommon Training item of A' =  Q8NC44
<4463>: Uncommon Training item of A' =  Q80U16
<4464>: Uncommon Training item of A' =  Q9ESJ1
<4465>: Uncommon Training item of A' =  Q14865
<4466>: Uncommon Training item of A' =  O00178
<4467>: Uncommon Training item of A' =  O00629
<4468>: Uncommon Training item of A' =  ENSP00000371341
<4469>: Uncommon Training item of A' =  P16157
<4470>: Uncommon Training item of A' =  O75044
<4471>: Uncommon Training item of A' =  P04629
<4472>: Uncommon Training item of A' =  Q9NSY1
<4473>: Uncommon Training item of A' =  Q9BSJ8
<4474>: Uncommon Training item of A' =  P48730
<4475>: Uncommon Training item of A' =  Q9CRA8
<4476>: Uncommon Training item of A' =  Q9DCB4
<4477>: Uncommon Training item of A' =  O95677
<4478>: Uncommon Training item of A' =  Q8WYA0
<4479>: Uncommon Training item of A' =  Q9CQC5
<4480>: Uncommon Training item of A' =  P52943
<4481>: Uncommon Training item of A' =  Q16820
<4482>: Uncommon Training item of A' =  Q8CD26
<4483>: Uncommon Training item of A' =  Q9R1R2
<4484>: Uncommon Training item of A' =  P27867
<4485>: Uncommon Training item of A' =  P08955
<225>: P12928 is common in both A' dataset and B dataset
<4486>: Uncommon Training item of A' =  Q9NSV0
<4487>: Uncommon Training item of A' =  P31152
<4488>: Uncommon Training item of A' =  ENSP00000353508
<4489>: Uncommon Training item of A' =  P52332
<4490>: Uncommon Training item of A' =  Q99618
<4491>: Uncommon Training item of A' =  O43598
<4492>: Uncommon Training item of A' =  Q9ET80
<4493>: Uncommon Training item of A' =  Q9CVD2
<4494>: Uncommon Training item of A' =  P06624
<4495>: Uncommon Training item of A' =  Q8BLK9
<4496>: Uncommon Training item of A' =  Q91VK1
<4497>: Uncommon Training item of A' =  Q9NW82
<4498>: Uncommon Training item of A' =  P09055
<4499>: Uncommon Training item of A' =  Q6PB44
<226>: P05771 is common in both A' dataset and B dataset
<4500>: Uncommon Training item of A' =  P21860
<4501>: Uncommon Training item of A' =  P59672
<227>: Q9Z0G9 is common in both A' dataset and B dataset
<4502>: Uncommon Training item of A' =  Q68FH0
<4503>: Uncommon Training item of A' =  O60583
<4504>: Uncommon Training item of A' =  P30273
<4505>: Uncommon Training item of A' =  Q15080
<4506>: Uncommon Training item of A' =  O54829
<4507>: Uncommon Training item of A' =  ENSP00000321810
<4508>: Uncommon Training item of A' =  P08047
<4509>: Uncommon Training item of A' =  Q8C525
<4510>: Uncommon Training item of A' =  O88522
<4511>: Uncommon Training item of A' =  Q9Y4F1
<4512>: Uncommon Training item of A' =  Q9NXH8
<4513>: Uncommon Training item of A' =  Q9UGP4
<4514>: Uncommon Training item of A' =  P15702
<4515>: Uncommon Training item of A' =  Q92764
<4516>: Uncommon Training item of A' =  O95361
<4517>: Uncommon Training item of A' =  Q9H583
<4518>: Uncommon Training item of A' =  Q8N1G0
<4519>: Uncommon Training item of A' =  P35232
<4520>: Uncommon Training item of A' =  Q9BRH9
<4521>: Uncommon Training item of A' =  ENSMUSP00000019405
<4522>: Uncommon Training item of A' =  Q8CFI0
<4523>: Uncommon Training item of A' =  P00522
<4524>: Uncommon Training item of A' =  Q6VY07
<4525>: Uncommon Training item of A' =  Q99PI4
<4526>: Uncommon Training item of A' =  P97377
<4527>: Uncommon Training item of A' =  P78348
<4528>: Uncommon Training item of A' =  Q6PEE2
<4529>: Uncommon Training item of A' =  P07947
<4530>: Uncommon Training item of A' =  O75382
<4531>: Uncommon Training item of A' =  P15336
<4532>: Uncommon Training item of A' =  P04350
<4533>: Uncommon Training item of A' =  Q91ZW3
<228>: Q91XD4 is common in both A' dataset and B dataset
<4534>: Uncommon Training item of A' =  Q8K449
<4535>: Uncommon Training item of A' =  P09960
<4536>: Uncommon Training item of A' =  O70303
<4537>: Uncommon Training item of A' =  Q62120
<4538>: Uncommon Training item of A' =  P32507
<4539>: Uncommon Training item of A' =  Q9QXN0
<4540>: Uncommon Training item of A' =  P12023
<4541>: Uncommon Training item of A' =  Q62165
<4542>: Uncommon Training item of A' =  Q3UHC7
<4543>: Uncommon Training item of A' =  Q7TT28
<4544>: Uncommon Training item of A' =  O43295
<4545>: Uncommon Training item of A' =  Q5T5X7
<4546>: Uncommon Training item of A' =  Q53EL6
<229>: P35222 is common in both A' dataset and B dataset
<4547>: Uncommon Training item of A' =  Q8N2M8
<4548>: Uncommon Training item of A' =  P97855
<4549>: Uncommon Training item of A' =  P43276
<4550>: Uncommon Training item of A' =  P33535
<4551>: Uncommon Training item of A' =  Q9QZM0
<4552>: Uncommon Training item of A' =  Q9BUQ8
<4553>: Uncommon Training item of A' =  ENSP00000056217
<4554>: Uncommon Training item of A' =  P57016
<4555>: Uncommon Training item of A' =  P97441
<4556>: Uncommon Training item of A' =  P58681
<4557>: Uncommon Training item of A' =  P97801
<4558>: Uncommon Training item of A' =  Q921Q7
<4559>: Uncommon Training item of A' =  Q9BPX3
<4560>: Uncommon Training item of A' =  Q8VDJ3
<4561>: Uncommon Training item of A' =  P49802
<4562>: Uncommon Training item of A' =  Q13129
<4563>: Uncommon Training item of A' =  ENSP00000351126
<4564>: Uncommon Training item of A' =  Q9JHY1
<4565>: Uncommon Training item of A' =  P23913
<4566>: Uncommon Training item of A' =  P35969
<4567>: Uncommon Training item of A' =  P19945
<4568>: Uncommon Training item of A' =  Q8BJ42
<4569>: Uncommon Training item of A' =  P11912
<4570>: Uncommon Training item of A' =  O88746
<4571>: Uncommon Training item of A' =  Q15366
<4572>: Uncommon Training item of A' =  Q6DD87
<4573>: Uncommon Training item of A' =  Q99K01
<4574>: Uncommon Training item of A' =  Q9CWK8
<4575>: Uncommon Training item of A' =  P11308
<4576>: Uncommon Training item of A' =  P14873
<4577>: Uncommon Training item of A' =  P49711
<4578>: Uncommon Training item of A' =  Q9D684
<4579>: Uncommon Training item of A' =  P09327
<4580>: Uncommon Training item of A' =  ENSMUSP00000043937
<4581>: Uncommon Training item of A' =  P43490
<4582>: Uncommon Training item of A' =  P49585
<4583>: Uncommon Training item of A' =  P30041
<4584>: Uncommon Training item of A' =  Q01484
<4585>: Uncommon Training item of A' =  P17812
<4586>: Uncommon Training item of A' =  O95292
<4587>: Uncommon Training item of A' =  O15451
<4588>: Uncommon Training item of A' =  Q9ULX6
<4589>: Uncommon Training item of A' =  Q10470
<4590>: Uncommon Training item of A' =  P09215
<4591>: Uncommon Training item of A' =  O43463
<4592>: Uncommon Training item of A' =  P02641
<4593>: Uncommon Training item of A' =  Q8C4X7
<4594>: Uncommon Training item of A' =  Q9D6J3
<4595>: Uncommon Training item of A' =  Q05469
<4596>: Uncommon Training item of A' =  P84245
<4597>: Uncommon Training item of A' =  O15173
<4598>: Uncommon Training item of A' =  P22361
<4599>: Uncommon Training item of A' =  O95684
<4600>: Uncommon Training item of A' =  P53667
<4601>: Uncommon Training item of A' =  Q9Y2H1
<4602>: Uncommon Training item of A' =  Q9ERD7
<4603>: Uncommon Training item of A' =  Q9Y210
<4604>: Uncommon Training item of A' =  ENSP00000310590
<4605>: Uncommon Training item of A' =  Q9UKJ3
<4606>: Uncommon Training item of A' =  P02401
<4607>: Uncommon Training item of A' =  Q9CZH7
<4608>: Uncommon Training item of A' =  P49139
<4609>: Uncommon Training item of A' =  Q15022
<4610>: Uncommon Training item of A' =  Q92540
<4611>: Uncommon Training item of A' =  Q9P2D1
<4612>: Uncommon Training item of A' =  Q6DD88
<4613>: Uncommon Training item of A' =  P42858
<4614>: Uncommon Training item of A' =  Q15058
<4615>: Uncommon Training item of A' =  P18615
<230>: P56270 is common in both A' dataset and B dataset
<4616>: Uncommon Training item of A' =  Q8NEJ9
<4617>: Uncommon Training item of A' =  Q80X80
<4618>: Uncommon Training item of A' =  P26678
<4619>: Uncommon Training item of A' =  Q8N108
<4620>: Uncommon Training item of A' =  P35240
<4621>: Uncommon Training item of A' =  P09803
<4622>: Uncommon Training item of A' =  ENSMUSP00000046337
<4623>: Uncommon Training item of A' =  P53811
<4624>: Uncommon Training item of A' =  O15357
<4625>: Uncommon Training item of A' =  P61925
<4626>: Uncommon Training item of A' =  P43244
<4627>: Uncommon Training item of A' =  Q8K2F8
<4628>: Uncommon Training item of A' =  Q9QY06
<4629>: Uncommon Training item of A' =  Q7KZ85
<4630>: Uncommon Training item of A' =  P01103
<4631>: Uncommon Training item of A' =  Q5PQS2
<4632>: Uncommon Training item of A' =  Q13033
<4633>: Uncommon Training item of A' =  O43684
<4634>: Uncommon Training item of A' =  Q78HU3
<231>: Q92841 is common in both A' dataset and B dataset
<4635>: Uncommon Training item of A' =  P05480
<4636>: Uncommon Training item of A' =  Q99856
<4637>: Uncommon Training item of A' =  ENSP00000362135
<4638>: Uncommon Training item of A' =  P62908
<4639>: Uncommon Training item of A' =  Q7Z3V4
<4640>: Uncommon Training item of A' =  ENSP00000225410
<4641>: Uncommon Training item of A' =  Q8NAV1
<4642>: Uncommon Training item of A' =  Q96I24
<4643>: Uncommon Training item of A' =  O70251
<4644>: Uncommon Training item of A' =  Q91VF2
<4645>: Uncommon Training item of A' =  Q3TLR7
<4646>: Uncommon Training item of A' =  Q6P542
<4647>: Uncommon Training item of A' =  Q3UIL6
<4648>: Uncommon Training item of A' =  Q91W39
<232>: Q14103 is common in both A' dataset and B dataset
<4649>: Uncommon Training item of A' =  Q13555
<4650>: Uncommon Training item of A' =  Q9JLN9
<4651>: Uncommon Training item of A' =  Q3UYC0
<4652>: Uncommon Training item of A' =  Q6P9K8
<4653>: Uncommon Training item of A' =  Q14690
<4654>: Uncommon Training item of A' =  O88453
<4655>: Uncommon Training item of A' =  ENSP00000300146
<4656>: Uncommon Training item of A' =  Q13425
<4657>: Uncommon Training item of A' =  O43439
<4658>: Uncommon Training item of A' =  P40763
<4659>: Uncommon Training item of A' =  Q8BRT1
<4660>: Uncommon Training item of A' =  P13864
<4661>: Uncommon Training item of A' =  O75553
<4662>: Uncommon Training item of A' =  P09411
<4663>: Uncommon Training item of A' =  Q86WR7
<4664>: Uncommon Training item of A' =  Q03267
<4665>: Uncommon Training item of A' =  P33609
<4666>: Uncommon Training item of A' =  P02692
<4667>: Uncommon Training item of A' =  P31649
<4668>: Uncommon Training item of A' =  Q9Y6X9
<4669>: Uncommon Training item of A' =  O94953
<4670>: Uncommon Training item of A' =  Q13535
<4671>: Uncommon Training item of A' =  ENSMUSP00000024987
<4672>: Uncommon Training item of A' =  Q9HDC5
<4673>: Uncommon Training item of A' =  Q922U1
<4674>: Uncommon Training item of A' =  Q9NQS7
<4675>: Uncommon Training item of A' =  P12956
<4676>: Uncommon Training item of A' =  Q923M0
<4677>: Uncommon Training item of A' =  P68250
<4678>: Uncommon Training item of A' =  P23819
<4679>: Uncommon Training item of A' =  P11799
<4680>: Uncommon Training item of A' =  ENSMUSP00000043430
<4681>: Uncommon Training item of A' =  ENSP00000299821
<233>: P18507 is common in both A' dataset and B dataset
<4682>: Uncommon Training item of A' =  Q9HC98
<4683>: Uncommon Training item of A' =  ENSMUSP00000007980
<4684>: Uncommon Training item of A' =  P13639
<4685>: Uncommon Training item of A' =  O00512
<4686>: Uncommon Training item of A' =  Q8WXH0
<4687>: Uncommon Training item of A' =  P27548
<4688>: Uncommon Training item of A' =  P68400
<4689>: Uncommon Training item of A' =  Q96PM5
<4690>: Uncommon Training item of A' =  P12367
<4691>: Uncommon Training item of A' =  Q13868
<4692>: Uncommon Training item of A' =  P09651
<4693>: Uncommon Training item of A' =  Q13242
<4694>: Uncommon Training item of A' =  Q9CSB4
<4695>: Uncommon Training item of A' =  Q9GZV8
<4696>: Uncommon Training item of A' =  Q9QUM4
<4697>: Uncommon Training item of A' =  Q07020
<4698>: Uncommon Training item of A' =  Q9QZI9
<4699>: Uncommon Training item of A' =  Q02248
<4700>: Uncommon Training item of A' =  Q9CW46
<4701>: Uncommon Training item of A' =  Q7Z460
<4702>: Uncommon Training item of A' =  ENSMUSP00000031369
<4703>: Uncommon Training item of A' =  Q8N2Y8
<4704>: Uncommon Training item of A' =  Q92769
<4705>: Uncommon Training item of A' =  P17183
<4706>: Uncommon Training item of A' =  Q3THE2
<4707>: Uncommon Training item of A' =  O95997
<4708>: Uncommon Training item of A' =  P18508
<4709>: Uncommon Training item of A' =  O35927
<4710>: Uncommon Training item of A' =  Q9QX47
<4711>: Uncommon Training item of A' =  P68431
<4712>: Uncommon Training item of A' =  Q8IWS0
<4713>: Uncommon Training item of A' =  Q01130
<4714>: Uncommon Training item of A' =  Q9WVQ1
<4715>: Uncommon Training item of A' =  Q86X95
<4716>: Uncommon Training item of A' =  Q9UJX6
<4717>: Uncommon Training item of A' =  Q8CGC7
<4718>: Uncommon Training item of A' =  Q9NYZ3
<4719>: Uncommon Training item of A' =  Q9HD26
<4720>: Uncommon Training item of A' =  Q99L88
<4721>: Uncommon Training item of A' =  Q3TWI9
<4722>: Uncommon Training item of A' =  P27573
<4723>: Uncommon Training item of A' =  P11217
<4724>: Uncommon Training item of A' =  Q92793
<4725>: Uncommon Training item of A' =  P14206
<4726>: Uncommon Training item of A' =  ENSP00000219084
<4727>: Uncommon Training item of A' =  ENSP00000314032
<4728>: Uncommon Training item of A' =  Q8NHM5
<234>: Q07497 is common in both A' dataset and B dataset
<4729>: Uncommon Training item of A' =  Q8BZH4
<4730>: Uncommon Training item of A' =  Q08013
<235>: Q99708 is common in both A' dataset and B dataset
<4731>: Uncommon Training item of A' =  Q99626
<4732>: Uncommon Training item of A' =  Q93009
<4733>: Uncommon Training item of A' =  Q9Y2R5
<4734>: Uncommon Training item of A' =  Q13501
<4735>: Uncommon Training item of A' =  Q62433
<4736>: Uncommon Training item of A' =  P97717
<4737>: Uncommon Training item of A' =  Q96D09
<4738>: Uncommon Training item of A' =  P12814
<4739>: Uncommon Training item of A' =  Q99575
<4740>: Uncommon Training item of A' =  Q9UQ49
<4741>: Uncommon Training item of A' =  ENSP00000248996
<4742>: Uncommon Training item of A' =  O08579
<4743>: Uncommon Training item of A' =  P10599
<4744>: Uncommon Training item of A' =  Q8C2B3
<4745>: Uncommon Training item of A' =  ENSP00000372193
<4746>: Uncommon Training item of A' =  Q9Y6I9
<4747>: Uncommon Training item of A' =  Q9H2M9
<4748>: Uncommon Training item of A' =  Q14511
<4749>: Uncommon Training item of A' =  Q80X50
<4750>: Uncommon Training item of A' =  P11352
<4751>: Uncommon Training item of A' =  P13863
<4752>: Uncommon Training item of A' =  ENSP00000357945
<4753>: Uncommon Training item of A' =  P50580
<4754>: Uncommon Training item of A' =  Q86YV5
<4755>: Uncommon Training item of A' =  Q03391
<4756>: Uncommon Training item of A' =  Q99729
<4757>: Uncommon Training item of A' =  Q8NI77
<4758>: Uncommon Training item of A' =  P16452
<4759>: Uncommon Training item of A' =  Q9JIX8
<4760>: Uncommon Training item of A' =  P22314
<4761>: Uncommon Training item of A' =  Q96S66
<4762>: Uncommon Training item of A' =  O94885
<4763>: Uncommon Training item of A' =  Q8C5L7
<4764>: Uncommon Training item of A' =  Q9NVI1
<4765>: Uncommon Training item of A' =  Q9WVH3
<4766>: Uncommon Training item of A' =  Q9WTV7
<4767>: Uncommon Training item of A' =  Q9JJ78
<4768>: Uncommon Training item of A' =  P41212
<4769>: Uncommon Training item of A' =  Q04887
<4770>: Uncommon Training item of A' =  Q09472
<4771>: Uncommon Training item of A' =  P05813
<4772>: Uncommon Training item of A' =  Q9NU22
<4773>: Uncommon Training item of A' =  Q7Z309
<4774>: Uncommon Training item of A' =  P26368
<4775>: Uncommon Training item of A' =  Q7Z7G8
<4776>: Uncommon Training item of A' =  Q9QVP9
<4777>: Uncommon Training item of A' =  Q96EV2
<4778>: Uncommon Training item of A' =  Q80ZF8
<4779>: Uncommon Training item of A' =  Q8R0W0
<4780>: Uncommon Training item of A' =  Q8NFF5
<4781>: Uncommon Training item of A' =  P12270
<4782>: Uncommon Training item of A' =  ENSP00000353787
<4783>: Uncommon Training item of A' =  Q64374
<4784>: Uncommon Training item of A' =  Q61122
<4785>: Uncommon Training item of A' =  Q01827
<4786>: Uncommon Training item of A' =  Q9JIC3
<4787>: Uncommon Training item of A' =  Q9DBR3
<4788>: Uncommon Training item of A' =  P51790
<4789>: Uncommon Training item of A' =  ENSMUSP00000100013
<4790>: Uncommon Training item of A' =  Q12965
<4791>: Uncommon Training item of A' =  P83093
<4792>: Uncommon Training item of A' =  O70622
<4793>: Uncommon Training item of A' =  P43004
<4794>: Uncommon Training item of A' =  ENSP00000366407
<236>: P11473 is common in both A' dataset and B dataset
<4795>: Uncommon Training item of A' =  Q8K1Z0
<4796>: Uncommon Training item of A' =  P34998
<4797>: Uncommon Training item of A' =  O43399
<4798>: Uncommon Training item of A' =  P97481
<4799>: Uncommon Training item of A' =  Q9JIR4
<4800>: Uncommon Training item of A' =  Q9EPK5
<4801>: Uncommon Training item of A' =  Q9UJC3
<4802>: Uncommon Training item of A' =  P62259
<4803>: Uncommon Training item of A' =  Q08211
<4804>: Uncommon Training item of A' =  O14578
<4805>: Uncommon Training item of A' =  Q9ESV0
<4806>: Uncommon Training item of A' =  P29375
<4807>: Uncommon Training item of A' =  Q96TA1
<4808>: Uncommon Training item of A' =  Q16613
<4809>: Uncommon Training item of A' =  Q9BVJ6
<4810>: Uncommon Training item of A' =  P17600
<4811>: Uncommon Training item of A' =  P42224
<4812>: Uncommon Training item of A' =  O75970
<4813>: Uncommon Training item of A' =  O43525
<4814>: Uncommon Training item of A' =  Q5ND29
<4815>: Uncommon Training item of A' =  Q9H2F5
<237>: P51532 is common in both A' dataset and B dataset
<4816>: Uncommon Training item of A' =  P52735
<238>: P04075 is common in both A' dataset and B dataset
<4817>: Uncommon Training item of A' =  Q9Z0X4
<4818>: Uncommon Training item of A' =  Q9ULF5
<4819>: Uncommon Training item of A' =  P16615
<4820>: Uncommon Training item of A' =  Q01167
<4821>: Uncommon Training item of A' =  O00273
<4822>: Uncommon Training item of A' =  P35637
<4823>: Uncommon Training item of A' =  P56695
<4824>: Uncommon Training item of A' =  ENSMUSP00000050824
<4825>: Uncommon Training item of A' =  Q3UH68
<4826>: Uncommon Training item of A' =  Q96ST3
<4827>: Uncommon Training item of A' =  Q6NZA9
<239>: P15381 is common in both A' dataset and B dataset
<4828>: Uncommon Training item of A' =  P02808
<4829>: Uncommon Training item of A' =  P11911
<4830>: Uncommon Training item of A' =  Q9Y385
<4831>: Uncommon Training item of A' =  P09652
<4832>: Uncommon Training item of A' =  Q9Y490
<4833>: Uncommon Training item of A' =  P31949
<4834>: Uncommon Training item of A' =  ENSMUSP00000050220
<4835>: Uncommon Training item of A' =  Q8T4F7
<4836>: Uncommon Training item of A' =  Q60932
<4837>: Uncommon Training item of A' =  P46783
<4838>: Uncommon Training item of A' =  ENSP00000261887
<4839>: Uncommon Training item of A' =  Q8NAP3
<4840>: Uncommon Training item of A' =  Q8TF42
<4841>: Uncommon Training item of A' =  Q61037
<4842>: Uncommon Training item of A' =  Q96HE9
<4843>: Uncommon Training item of A' =  P04919
<4844>: Uncommon Training item of A' =  Q8N573
<4845>: Uncommon Training item of A' =  Q9QYY8
<4846>: Uncommon Training item of A' =  Q02446
<240>: P01036 is common in both A' dataset and B dataset
<4847>: Uncommon Training item of A' =  O75914-2
<4848>: Uncommon Training item of A' =  Q01094
<4849>: Uncommon Training item of A' =  Q7TQF7
<4850>: Uncommon Training item of A' =  Q8BP78
<4851>: Uncommon Training item of A' =  Q5VUA4
<4852>: Uncommon Training item of A' =  P52888
<241>: O70475 is common in both A' dataset and B dataset
<242>: P69013 is common in both A' dataset and B dataset
<4853>: Uncommon Training item of A' =  Q80XU3
<4854>: Uncommon Training item of A' =  P54253
<4855>: Uncommon Training item of A' =  Q9H728
<4856>: Uncommon Training item of A' =  ENSP00000332204
<4857>: Uncommon Training item of A' =  Q96BY6
<4858>: Uncommon Training item of A' =  O54991
<4859>: Uncommon Training item of A' =  Q6DFW4
<4860>: Uncommon Training item of A' =  Q02224
<4861>: Uncommon Training item of A' =  Q01279
<4862>: Uncommon Training item of A' =  Q15599
<4863>: Uncommon Training item of A' =  P40201
<4864>: Uncommon Training item of A' =  P02794
<4865>: Uncommon Training item of A' =  P51582
<4866>: Uncommon Training item of A' =  Q91Y97
<4867>: Uncommon Training item of A' =  Q9DCL8
<4868>: Uncommon Training item of A' =  P18206
<4869>: Uncommon Training item of A' =  Q6ZMI0
<4870>: Uncommon Training item of A' =  Q61165
<4871>: Uncommon Training item of A' =  Q9Y2L6
<4872>: Uncommon Training item of A' =  Q6IPM2
<4873>: Uncommon Training item of A' =  Q04759
<4874>: Uncommon Training item of A' =  Q9Y5B0
<4875>: Uncommon Training item of A' =  ENSMUSP00000071081
<4876>: Uncommon Training item of A' =  Q9CR86
<4877>: Uncommon Training item of A' =  P32300
<4878>: Uncommon Training item of A' =  Q15233
<4879>: Uncommon Training item of A' =  Q80X82
<4880>: Uncommon Training item of A' =  P02256
<4881>: Uncommon Training item of A' =  P10244
<4882>: Uncommon Training item of A' =  P53672
<4883>: Uncommon Training item of A' =  P17301
<4884>: Uncommon Training item of A' =  O43896
<4885>: Uncommon Training item of A' =  P15924
<4886>: Uncommon Training item of A' =  Q96SB3
<4887>: Uncommon Training item of A' =  Q9UBB5
<4888>: Uncommon Training item of A' =  Q9CR00
<4889>: Uncommon Training item of A' =  Q9Y2W2
<4890>: Uncommon Training item of A' =  ENSRNOP00000012056
<4891>: Uncommon Training item of A' =  O95394
<4892>: Uncommon Training item of A' =  Q62093
<4893>: Uncommon Training item of A' =  Q8IWV7
<4894>: Uncommon Training item of A' =  O43310
<4895>: Uncommon Training item of A' =  Q92616
<4896>: Uncommon Training item of A' =  P53267
<4897>: Uncommon Training item of A' =  O75175
<4898>: Uncommon Training item of A' =  O60256
<4899>: Uncommon Training item of A' =  ENSMUSP00000050374
<4900>: Uncommon Training item of A' =  O75056
<4901>: Uncommon Training item of A' =  Q80U49
<4902>: Uncommon Training item of A' =  Q15744
<4903>: Uncommon Training item of A' =  Q00839
<4904>: Uncommon Training item of A' =  P59808
<4905>: Uncommon Training item of A' =  Q9P2B4
<4906>: Uncommon Training item of A' =  Q8IYB3
<243>: P03372 is common in both A' dataset and B dataset
<4907>: Uncommon Training item of A' =  ENSP00000351318
<4908>: Uncommon Training item of A' =  Q9Y5X4
<4909>: Uncommon Training item of A' =  Q96QR8
<4910>: Uncommon Training item of A' =  ENSP00000261183
<4911>: Uncommon Training item of A' =  P63085
<4912>: Uncommon Training item of A' =  P60984
<4913>: Uncommon Training item of A' =  P70441
<4914>: Uncommon Training item of A' =  P43252
<4915>: Uncommon Training item of A' =  Q15061
<4916>: Uncommon Training item of A' =  Q04721
<4917>: Uncommon Training item of A' =  Q9BVI0
<4918>: Uncommon Training item of A' =  Q61361
<4919>: Uncommon Training item of A' =  ENSP00000347852
<4920>: Uncommon Training item of A' =  Q8NE71
<4921>: Uncommon Training item of A' =  P78314
<4922>: Uncommon Training item of A' =  Q13330
<4923>: Uncommon Training item of A' =  P70257
<4924>: Uncommon Training item of A' =  P03129
<4925>: Uncommon Training item of A' =  P49768
<4926>: Uncommon Training item of A' =  Q501J7
<4927>: Uncommon Training item of A' =  Q96CP6
<4928>: Uncommon Training item of A' =  Q9EPN1
<4929>: Uncommon Training item of A' =  Q64012
<4930>: Uncommon Training item of A' =  Q9D071
<4931>: Uncommon Training item of A' =  Q8WUQ7
<4932>: Uncommon Training item of A' =  O08550
<4933>: Uncommon Training item of A' =  Q9DBR0
<4934>: Uncommon Training item of A' =  O54967
<244>: Q91VN6 is common in both A' dataset and B dataset
<245>: P26651 is common in both A' dataset and B dataset
<246>: O14867 is common in both A' dataset and B dataset
<4935>: Uncommon Training item of A' =  Q99PP2
<4936>: Uncommon Training item of A' =  Q61937
<4937>: Uncommon Training item of A' =  P06593
<4938>: Uncommon Training item of A' =  P62917
<4939>: Uncommon Training item of A' =  Q96DM3
<4940>: Uncommon Training item of A' =  Q99KY4
<4941>: Uncommon Training item of A' =  P20817
<4942>: Uncommon Training item of A' =  P68133
<4943>: Uncommon Training item of A' =  Q9R210
<4944>: Uncommon Training item of A' =  Q8JZQ9
<4945>: Uncommon Training item of A' =  Q99741
<4946>: Uncommon Training item of A' =  Q9DBJ3
<4947>: Uncommon Training item of A' =  ENSGALP00000016789
<4948>: Uncommon Training item of A' =  ENSP00000345532
<4949>: Uncommon Training item of A' =  P23588
<4950>: Uncommon Training item of A' =  Q9H5V8
<4951>: Uncommon Training item of A' =  Q92993
<4952>: Uncommon Training item of A' =  Q99L02
<4953>: Uncommon Training item of A' =  Q8BL48
<4954>: Uncommon Training item of A' =  P61224
<4955>: Uncommon Training item of A' =  P98168
<4956>: Uncommon Training item of A' =  ENSP00000365185
<4957>: Uncommon Training item of A' =  Q9UK61
<4958>: Uncommon Training item of A' =  Q60790
<4959>: Uncommon Training item of A' =  P31689
<4960>: Uncommon Training item of A' =  O08648
<4961>: Uncommon Training item of A' =  P04117
<247>: Q9NR30 is common in both A' dataset and B dataset
<248>: P07260 is common in both A' dataset and B dataset
<4962>: Uncommon Training item of A' =  Q9ER74
<4963>: Uncommon Training item of A' =  Q9BZZ5
<4964>: Uncommon Training item of A' =  Q7L2J0
<4965>: Uncommon Training item of A' =  Q13895
<4966>: Uncommon Training item of A' =  Q62136
<4967>: Uncommon Training item of A' =  Q8IWR0
<4968>: Uncommon Training item of A' =  Q8BU14
<4969>: Uncommon Training item of A' =  Q5H9R7
<4970>: Uncommon Training item of A' =  O94826
<4971>: Uncommon Training item of A' =  O43865
<4972>: Uncommon Training item of A' =  P13807
<4973>: Uncommon Training item of A' =  P08913
<4974>: Uncommon Training item of A' =  P60174
<4975>: Uncommon Training item of A' =  P09884
<4976>: Uncommon Training item of A' =  O43597
<4977>: Uncommon Training item of A' =  Q9JLM8
<4978>: Uncommon Training item of A' =  Q3UVY1
<4979>: Uncommon Training item of A' =  Q9ES52
<249>: Q6NS82 is common in both A' dataset and B dataset
<4980>: Uncommon Training item of A' =  Q6ZQM0
<4981>: Uncommon Training item of A' =  P56524
<4982>: Uncommon Training item of A' =  ENSP00000340465
<4983>: Uncommon Training item of A' =  Q8N6H7
<4984>: Uncommon Training item of A' =  P10361
<4985>: Uncommon Training item of A' =  O43159
<4986>: Uncommon Training item of A' =  Q9UKV0-7
<4987>: Uncommon Training item of A' =  Q3TQI7
<4988>: Uncommon Training item of A' =  Q9Y6E0
<4989>: Uncommon Training item of A' =  Q93034
<4990>: Uncommon Training item of A' =  P49443
<4991>: Uncommon Training item of A' =  P10636-8
<4992>: Uncommon Training item of A' =  P19022
<4993>: Uncommon Training item of A' =  Q68FL4
<4994>: Uncommon Training item of A' =  P35968
<4995>: Uncommon Training item of A' =  ENSP00000350092
<4996>: Uncommon Training item of A' =  Q91572
<4997>: Uncommon Training item of A' =  Q8TAQ2
<4998>: Uncommon Training item of A' =  Q9R194
<4999>: Uncommon Training item of A' =  P62136
<5000>: Uncommon Training item of A' =  Q6P9R2
<5001>: Uncommon Training item of A' =  P31946
<5002>: Uncommon Training item of A' =  Q9CPN8
<5003>: Uncommon Training item of A' =  Q8BG32
<5004>: Uncommon Training item of A' =  Q923A2
<5005>: Uncommon Training item of A' =  Q00610
<5006>: Uncommon Training item of A' =  Q80WP6
<5007>: Uncommon Training item of A' =  Q13286
<5008>: Uncommon Training item of A' =  Q9HCS5
<5009>: Uncommon Training item of A' =  Q9UBU7
<5010>: Uncommon Training item of A' =  O95400
<5011>: Uncommon Training item of A' =  Q13601
<5012>: Uncommon Training item of A' =  P52746
<5013>: Uncommon Training item of A' =  Q8VCF0
<250>: O96017 is common in both A' dataset and B dataset
<5014>: Uncommon Training item of A' =  Q9QZS3
<5015>: Uncommon Training item of A' =  Q8IXQ4
<5016>: Uncommon Training item of A' =  Q61160
<5017>: Uncommon Training item of A' =  ENSP00000312625
<5018>: Uncommon Training item of A' =  P48736
<5019>: Uncommon Training item of A' =  ENSP00000357298
<5020>: Uncommon Training item of A' =  Q14738
<5021>: Uncommon Training item of A' =  Q12866
<5022>: Uncommon Training item of A' =  Q9BTC0
<5023>: Uncommon Training item of A' =  P57682
<5024>: Uncommon Training item of A' =  Q8C817
<5025>: Uncommon Training item of A' =  P27870
<5026>: Uncommon Training item of A' =  P30561
<5027>: Uncommon Training item of A' =  P05067
<5028>: Uncommon Training item of A' =  Q08460
<5029>: Uncommon Training item of A' =  Q9WUU9
<5030>: Uncommon Training item of A' =  ENSP00000328213
<5031>: Uncommon Training item of A' =  Q3UPR7
<5032>: Uncommon Training item of A' =  P01024
<5033>: Uncommon Training item of A' =  Q96RK0
<5034>: Uncommon Training item of A' =  P52566
<5035>: Uncommon Training item of A' =  Q9WU40
<5036>: Uncommon Training item of A' =  Q8VIJ6
<5037>: Uncommon Training item of A' =  Q9Y237
<5038>: Uncommon Training item of A' =  P05387
<5039>: Uncommon Training item of A' =  ENSMUSP00000033470
<5040>: Uncommon Training item of A' =  Q9UH99
<5041>: Uncommon Training item of A' =  Q15185
<5042>: Uncommon Training item of A' =  O88342
<5043>: Uncommon Training item of A' =  P84103
<5044>: Uncommon Training item of A' =  Q13309
<5045>: Uncommon Training item of A' =  Q64735
<5046>: Uncommon Training item of A' =  O89090
<5047>: Uncommon Training item of A' =  Q14005
<5048>: Uncommon Training item of A' =  O95785
<5049>: Uncommon Training item of A' =  Q62095
<5050>: Uncommon Training item of A' =  Q9NX58
<5051>: Uncommon Training item of A' =  P46414
<5052>: Uncommon Training item of A' =  P58321
<5053>: Uncommon Training item of A' =  Q15797
<5054>: Uncommon Training item of A' =  P49450
<5055>: Uncommon Training item of A' =  Q5SV85
<5056>: Uncommon Training item of A' =  Q86XI2
<5057>: Uncommon Training item of A' =  Q63ZY3
<5058>: Uncommon Training item of A' =  Q9CQS5
<251>: O73612 is common in both A' dataset and B dataset
<5059>: Uncommon Training item of A' =  ENSMUSP00000042569
<5060>: Uncommon Training item of A' =  P08567
<5061>: Uncommon Training item of A' =  Q13541
<5062>: Uncommon Training item of A' =  P02322
<5063>: Uncommon Training item of A' =  P09201
<5064>: Uncommon Training item of A' =  Q9DB60
<5065>: Uncommon Training item of A' =  Q8K400
<5066>: Uncommon Training item of A' =  P20273
<5067>: Uncommon Training item of A' =  P05532
<5068>: Uncommon Training item of A' =  Q8WX92
<5069>: Uncommon Training item of A' =  Q15172
<5070>: Uncommon Training item of A' =  O54774
<5071>: Uncommon Training item of A' =  Q9QXZ0
<5072>: Uncommon Training item of A' =  Q16875
<5073>: Uncommon Training item of A' =  P31942
<5074>: Uncommon Training item of A' =  P28667
<5075>: Uncommon Training item of A' =  P05059
<5076>: Uncommon Training item of A' =  Q58WW2
<5077>: Uncommon Training item of A' =  Q8CCN5
<5078>: Uncommon Training item of A' =  P49710
<5079>: Uncommon Training item of A' =  Q9WVC3
<5080>: Uncommon Training item of A' =  Q9D415
<5081>: Uncommon Training item of A' =  Q9H063
<5082>: Uncommon Training item of A' =  ENSMUSP00000092100
<5083>: Uncommon Training item of A' =  Q570Y9
<5084>: Uncommon Training item of A' =  Q9UBB9
<252>: Q00536 is common in both A' dataset and B dataset
<5085>: Uncommon Training item of A' =  P20042
<5086>: Uncommon Training item of A' =  Q505D1
<5087>: Uncommon Training item of A' =  Q5VT52
<5088>: Uncommon Training item of A' =  P26599
<5089>: Uncommon Training item of A' =  Q9D5R2
<5090>: Uncommon Training item of A' =  Q9P2K8
<5091>: Uncommon Training item of A' =  P35734
<5092>: Uncommon Training item of A' =  Q9D1P2
<5093>: Uncommon Training item of A' =  Q9QWY8
<5094>: Uncommon Training item of A' =  P47900
<253>: P06685 is common in both A' dataset and B dataset
<5095>: Uncommon Training item of A' =  O75526
<5096>: Uncommon Training item of A' =  P51660
<5097>: Uncommon Training item of A' =  Q9Y4F3
<5098>: Uncommon Training item of A' =  Q8K070
<254>: Q9WV69 is common in both A' dataset and B dataset
<5099>: Uncommon Training item of A' =  P49757
<255>: P22607 is common in both A' dataset and B dataset
<5100>: Uncommon Training item of A' =  Q14155-1
<5101>: Uncommon Training item of A' =  P48634
<5102>: Uncommon Training item of A' =  P70268
<5103>: Uncommon Training item of A' =  P19357
<5104>: Uncommon Training item of A' =  Q96QD9
<5105>: Uncommon Training item of A' =  Q07205
<5106>: Uncommon Training item of A' =  Q8BYY4
<5107>: Uncommon Training item of A' =  ENSP00000305204
<5108>: Uncommon Training item of A' =  Q8CIL4
<5109>: Uncommon Training item of A' =  Q6DVA0
<5110>: Uncommon Training item of A' =  P80386
<5111>: Uncommon Training item of A' =  ENSMUSP00000096157
<5112>: Uncommon Training item of A' =  P11370
<5113>: Uncommon Training item of A' =  Q8CGU4
<5114>: Uncommon Training item of A' =  Q3KR37
<5115>: Uncommon Training item of A' =  Q8C0E2
<5116>: Uncommon Training item of A' =  P24622
<5117>: Uncommon Training item of A' =  P06836
<5118>: Uncommon Training item of A' =  Q3TES0
<5119>: Uncommon Training item of A' =  Q06507
<5120>: Uncommon Training item of A' =  Q9UKN8
<5121>: Uncommon Training item of A' =  P35251
<5122>: Uncommon Training item of A' =  Q16828
<5123>: Uncommon Training item of A' =  O75940
<5124>: Uncommon Training item of A' =  Q5SUF2
<5125>: Uncommon Training item of A' =  Q01959
<5126>: Uncommon Training item of A' =  P10242
<5127>: Uncommon Training item of A' =  P00516
<5128>: Uncommon Training item of A' =  Q8N122
<5129>: Uncommon Training item of A' =  Q80YF9
<5130>: Uncommon Training item of A' =  Q02790
<5131>: Uncommon Training item of A' =  Q9EQZ7
<5132>: Uncommon Training item of A' =  Q8BXQ8
<5133>: Uncommon Training item of A' =  Q8VD58
<5134>: Uncommon Training item of A' =  Q15056
<5135>: Uncommon Training item of A' =  P06005
<5136>: Uncommon Training item of A' =  P53814
<256>: P25023 is common in both A' dataset and B dataset
<5137>: Uncommon Training item of A' =  P55040
<5138>: Uncommon Training item of A' =  Q9UHD8
<5139>: Uncommon Training item of A' =  Q16625
<5140>: Uncommon Training item of A' =  Q61234
<5141>: Uncommon Training item of A' =  Q8BP47
<5142>: Uncommon Training item of A' =  Q9UJY1
<5143>: Uncommon Training item of A' =  Q5PT54
<5144>: Uncommon Training item of A' =  P16871
<5145>: Uncommon Training item of A' =  Q7TQD2
<5146>: Uncommon Training item of A' =  Q920I9
<5147>: Uncommon Training item of A' =  P30203
<5148>: Uncommon Training item of A' =  P30305
<5149>: Uncommon Training item of A' =  O70194
<5150>: Uncommon Training item of A' =  O00267
<257>: Q07817 is common in both A' dataset and B dataset
<5151>: Uncommon Training item of A' =  Q4KMM3
<5152>: Uncommon Training item of A' =  Q8BFT9
<5153>: Uncommon Training item of A' =  O00159
<5154>: Uncommon Training item of A' =  P16892
<5155>: Uncommon Training item of A' =  P16056
<5156>: Uncommon Training item of A' =  Q91GT2
<5157>: Uncommon Training item of A' =  ENSP00000356562
<5158>: Uncommon Training item of A' =  Q63844
<5159>: Uncommon Training item of A' =  P16638
<5160>: Uncommon Training item of A' =  O35787
<5161>: Uncommon Training item of A' =  Q12830
<5162>: Uncommon Training item of A' =  P23528
<5163>: Uncommon Training item of A' =  P30307
<5164>: Uncommon Training item of A' =  P16051
<5165>: Uncommon Training item of A' =  Q15723
<5166>: Uncommon Training item of A' =  O70310
<5167>: Uncommon Training item of A' =  O00168
<5168>: Uncommon Training item of A' =  Q8C5W0
<5169>: Uncommon Training item of A' =  Q8WXE1
<5170>: Uncommon Training item of A' =  Q9Z2F7
<5171>: Uncommon Training item of A' =  Q61083
<5172>: Uncommon Training item of A' =  Q61084
<5173>: Uncommon Training item of A' =  O08537
<5174>: Uncommon Training item of A' =  P17029
<5175>: Uncommon Training item of A' =  Q62881
<5176>: Uncommon Training item of A' =  P62812
<5177>: Uncommon Training item of A' =  P42695
<5178>: Uncommon Training item of A' =  Q12929
<5179>: Uncommon Training item of A' =  Q9CZA6
<5180>: Uncommon Training item of A' =  Q9NP74
<5181>: Uncommon Training item of A' =  P42128
<5182>: Uncommon Training item of A' =  Q15303
<5183>: Uncommon Training item of A' =  P23927
<5184>: Uncommon Training item of A' =  P70290
<5185>: Uncommon Training item of A' =  P52196
<5186>: Uncommon Training item of A' =  Q61584
<258>: O70469 is common in both A' dataset and B dataset
<5187>: Uncommon Training item of A' =  Q8N3D4
<5188>: Uncommon Training item of A' =  Q15746
<5189>: Uncommon Training item of A' =  P24604
<5190>: Uncommon Training item of A' =  Q969E4
<5191>: Uncommon Training item of A' =  ENSP00000265069
<5192>: Uncommon Training item of A' =  P07199
<5193>: Uncommon Training item of A' =  Q2M2I8
<5194>: Uncommon Training item of A' =  P02765
<5195>: Uncommon Training item of A' =  O54943
<5196>: Uncommon Training item of A' =  Q9H6X2
<5197>: Uncommon Training item of A' =  P28033
<5198>: Uncommon Training item of A' =  P70451
<5199>: Uncommon Training item of A' =  Q16659
<5200>: Uncommon Training item of A' =  Q9H1H9
<5201>: Uncommon Training item of A' =  Q3L8U1
<5202>: Uncommon Training item of A' =  P51003
<5203>: Uncommon Training item of A' =  P53675
<5204>: Uncommon Training item of A' =  Q8N163
<259>: Q61337 is common in both A' dataset and B dataset
<5205>: Uncommon Training item of A' =  P61218
<5206>: Uncommon Training item of A' =  P99024
<5207>: Uncommon Training item of A' =  Q10571
<5208>: Uncommon Training item of A' =  ENSP00000304713
<5209>: Uncommon Training item of A' =  P52630
<5210>: Uncommon Training item of A' =  Q499D0
<5211>: Uncommon Training item of A' =  P02786
<5212>: Uncommon Training item of A' =  Q8K394
<5213>: Uncommon Training item of A' =  P35565
<5214>: Uncommon Training item of A' =  ENSMUSP00000074684
<5215>: Uncommon Training item of A' =  ENSMUSP00000008991
<5216>: Uncommon Training item of A' =  Q9NRY4
<5217>: Uncommon Training item of A' =  P25054
<5218>: Uncommon Training item of A' =  Q9JL04
<5219>: Uncommon Training item of A' =  Q9Y6W5
<5220>: Uncommon Training item of A' =  P11730
<5221>: Uncommon Training item of A' =  Q9ULV3
<5222>: Uncommon Training item of A' =  Q9H7D7
<5223>: Uncommon Training item of A' =  Q96KW2
<5224>: Uncommon Training item of A' =  P54762
<5225>: Uncommon Training item of A' =  ENSMUSP00000080857
<5226>: Uncommon Training item of A' =  P02548
<5227>: Uncommon Training item of A' =  Q13112
<260>: Q12968 is common in both A' dataset and B dataset
<5228>: Uncommon Training item of A' =  Q3UJB9
<5229>: Uncommon Training item of A' =  P61967
<5230>: Uncommon Training item of A' =  P57776
<5231>: Uncommon Training item of A' =  Q01892
<5232>: Uncommon Training item of A' =  P35869
<5233>: Uncommon Training item of A' =  Q9NS56
<5234>: Uncommon Training item of A' =  Q7L1Q6
<5235>: Uncommon Training item of A' =  P14869
<5236>: Uncommon Training item of A' =  Q09019
<5237>: Uncommon Training item of A' =  Q78PG9
<5238>: Uncommon Training item of A' =  Q6Y5D8
<5239>: Uncommon Training item of A' =  P43405
<5240>: Uncommon Training item of A' =  P70704
<5241>: Uncommon Training item of A' =  Q8N5B7
<5242>: Uncommon Training item of A' =  Q9UQ80
<5243>: Uncommon Training item of A' =  Q9CQS4
<5244>: Uncommon Training item of A' =  Q9QY81
<5245>: Uncommon Training item of A' =  Q62376
<5246>: Uncommon Training item of A' =  O15042
<5247>: Uncommon Training item of A' =  P47897
<5248>: Uncommon Training item of A' =  ENSP00000352675
<5249>: Uncommon Training item of A' =  Q8WV44
<5250>: Uncommon Training item of A' =  Q8K0T0
<5251>: Uncommon Training item of A' =  P48962
<5252>: Uncommon Training item of A' =  Q8N3X1
<5253>: Uncommon Training item of A' =  ENSP00000373617
<261>: Q14191 is common in both A' dataset and B dataset
<5254>: Uncommon Training item of A' =  P70218
<5255>: Uncommon Training item of A' =  P46459
<262>: P25098 is common in both A' dataset and B dataset
<5256>: Uncommon Training item of A' =  P61980
<5257>: Uncommon Training item of A' =  Q9Y3T9
<5258>: Uncommon Training item of A' =  Q7Z333
<5259>: Uncommon Training item of A' =  O75643
<5260>: Uncommon Training item of A' =  ENSP00000363337
<5261>: Uncommon Training item of A' =  P41567
<5262>: Uncommon Training item of A' =  P36552
<5263>: Uncommon Training item of A' =  Q9JIH2
<5264>: Uncommon Training item of A' =  Q9H330
<5265>: Uncommon Training item of A' =  P97471
<5266>: Uncommon Training item of A' =  Q9Z239
<5267>: Uncommon Training item of A' =  P09769
<5268>: Uncommon Training item of A' =  P23378
<5269>: Uncommon Training item of A' =  Q9H3Q1
<5270>: Uncommon Training item of A' =  Q9WTX2
<5271>: Uncommon Training item of A' =  Q8TE77
<5272>: Uncommon Training item of A' =  Q9CRD4
<5273>: Uncommon Training item of A' =  P26267
<5274>: Uncommon Training item of A' =  Q62419
<5275>: Uncommon Training item of A' =  ENSP00000346324
<5276>: Uncommon Training item of A' =  P10126
<5277>: Uncommon Training item of A' =  Q9Y3B9
<5278>: Uncommon Training item of A' =  Q8WWM7
<5279>: Uncommon Training item of A' =  Q65CL1
<5280>: Uncommon Training item of A' =  Q5TAQ9
<5281>: Uncommon Training item of A' =  P24529
<5282>: Uncommon Training item of A' =  ENSP00000335320
<5283>: Uncommon Training item of A' =  P42694
<5284>: Uncommon Training item of A' =  Q9Y692
<5285>: Uncommon Training item of A' =  P22392
<5286>: Uncommon Training item of A' =  Q8IVL1
<5287>: Uncommon Training item of A' =  Q01853
<5288>: Uncommon Training item of A' =  Q8N3F8
<5289>: Uncommon Training item of A' =  Q8CHH9
<5290>: Uncommon Training item of A' =  P52333
<5291>: Uncommon Training item of A' =  Q16559
<263>: P00533 is common in both A' dataset and B dataset
<5292>: Uncommon Training item of A' =  Q07813
<5293>: Uncommon Training item of A' =  P58871
<5294>: Uncommon Training item of A' =  Q8R5F7
<5295>: Uncommon Training item of A' =  P52948
<5296>: Uncommon Training item of A' =  Q6PIJ6
<5297>: Uncommon Training item of A' =  Q08351
<5298>: Uncommon Training item of A' =  P07221
<5299>: Uncommon Training item of A' =  Q9Y3X0
<5300>: Uncommon Training item of A' =  P02088
<5301>: Uncommon Training item of A' =  Q9JKF6
<5302>: Uncommon Training item of A' =  ENSP00000329212
<5303>: Uncommon Training item of A' =  O88735
<5304>: Uncommon Training item of A' =  Q92882
<5305>: Uncommon Training item of A' =  Q96C90
<5306>: Uncommon Training item of A' =  Q8N9U0
<5307>: Uncommon Training item of A' =  Q61624
<5308>: Uncommon Training item of A' =  Q61235
<264>: P20152 is common in both A' dataset and B dataset
<5309>: Uncommon Training item of A' =  Q63622
<5310>: Uncommon Training item of A' =  O95863
<5311>: Uncommon Training item of A' =  ENSP00000351138
<5312>: Uncommon Training item of A' =  Q92974
<5313>: Uncommon Training item of A' =  Q5VWQ8
<5314>: Uncommon Training item of A' =  O43353
<5315>: Uncommon Training item of A' =  O43633
<5316>: Uncommon Training item of A' =  Q96EA4
<5317>: Uncommon Training item of A' =  Q5T200
<5318>: Uncommon Training item of A' =  Q99104
<5319>: Uncommon Training item of A' =  ENSP00000321826
<5320>: Uncommon Training item of A' =  Q99JZ7
<265>: P80565 is common in both A' dataset and B dataset
<5321>: Uncommon Training item of A' =  Q8WXI9
<5322>: Uncommon Training item of A' =  P84586
<5323>: Uncommon Training item of A' =  Q3THK7
<5324>: Uncommon Training item of A' =  P78563
<5325>: Uncommon Training item of A' =  O75362
<5326>: Uncommon Training item of A' =  P34152
<5327>: Uncommon Training item of A' =  P41238
<5328>: Uncommon Training item of A' =  P60983
<5329>: Uncommon Training item of A' =  Q7TSI3
<5330>: Uncommon Training item of A' =  Q15722
<266>: P50552 is common in both A' dataset and B dataset
<5331>: Uncommon Training item of A' =  Q8WUI4
<5332>: Uncommon Training item of A' =  ENSP00000359805
<5333>: Uncommon Training item of A' =  O14617
<5334>: Uncommon Training item of A' =  P17936
<267>: P30411 is common in both A' dataset and B dataset
<5335>: Uncommon Training item of A' =  ENSP00000361788
<5336>: Uncommon Training item of A' =  ENSMUSP00000072982
<5337>: Uncommon Training item of A' =  Q9UBN7
<5338>: Uncommon Training item of A' =  Q9NQB0
<5339>: Uncommon Training item of A' =  P05198
<268>: O70472 is common in both A' dataset and B dataset
<5340>: Uncommon Training item of A' =  Q5VWG9
<269>: Q3UGQ8 is common in both A' dataset and B dataset
<270>: Q8IZL8 is common in both A' dataset and B dataset
<5341>: Uncommon Training item of A' =  O75140
<5342>: Uncommon Training item of A' =  Q9UKB5
<5343>: Uncommon Training item of A' =  Q7LBC6
<5344>: Uncommon Training item of A' =  O55196
<5345>: Uncommon Training item of A' =  Q8VDQ9
<5346>: Uncommon Training item of A' =  Q80TS3
<5347>: Uncommon Training item of A' =  Q80SW1
<5348>: Uncommon Training item of A' =  Q96PV6
<5349>: Uncommon Training item of A' =  Q3U214
<5350>: Uncommon Training item of A' =  Q8CE64
<5351>: Uncommon Training item of A' =  Q5SSH7
<5352>: Uncommon Training item of A' =  Q16649
<5353>: Uncommon Training item of A' =  Q9UPX8
<5354>: Uncommon Training item of A' =  Q9H8V3
<5355>: Uncommon Training item of A' =  O75607
<5356>: Uncommon Training item of A' =  P55087
<5357>: Uncommon Training item of A' =  Q02543
<5358>: Uncommon Training item of A' =  P03995
<5359>: Uncommon Training item of A' =  P26038
<5360>: Uncommon Training item of A' =  Q9UN19
<5361>: Uncommon Training item of A' =  P37088
<5362>: Uncommon Training item of A' =  Q03954
<5363>: Uncommon Training item of A' =  Q8IY81
<5364>: Uncommon Training item of A' =  ENSP00000371882
<5365>: Uncommon Training item of A' =  ENSMUSP00000064886
<5366>: Uncommon Training item of A' =  P26231
<5367>: Uncommon Training item of A' =  P23198
<5368>: Uncommon Training item of A' =  Q14493
<5369>: Uncommon Training item of A' =  ENSP00000276141
<5370>: Uncommon Training item of A' =  Q13769
<5371>: Uncommon Training item of A' =  Q9Y365
<5372>: Uncommon Training item of A' =  P00520
<5373>: Uncommon Training item of A' =  Q3TSG4
<5374>: Uncommon Training item of A' =  Q96BV0
<5375>: Uncommon Training item of A' =  Q8IXJ6
<5376>: Uncommon Training item of A' =  Q01147
<5377>: Uncommon Training item of A' =  Q6GQW1
<5378>: Uncommon Training item of A' =  ENSP00000373937
<271>: P10276 is common in both A' dataset and B dataset
<5379>: Uncommon Training item of A' =  P16054
<5380>: Uncommon Training item of A' =  Q53SF7
<5381>: Uncommon Training item of A' =  P35241
<5382>: Uncommon Training item of A' =  Q14137
<5383>: Uncommon Training item of A' =  Q8N3E9
<5384>: Uncommon Training item of A' =  Q92835
<5385>: Uncommon Training item of A' =  Q99572
<5386>: Uncommon Training item of A' =  Q9P0V3
<5387>: Uncommon Training item of A' =  Q9UPQ6
<5388>: Uncommon Training item of A' =  Q5JSZ5
<5389>: Uncommon Training item of A' =  Q9UPN6
<5390>: Uncommon Training item of A' =  Q91VW5
<5391>: Uncommon Training item of A' =  P49446
<5392>: Uncommon Training item of A' =  Q91VY5
<5393>: Uncommon Training item of A' =  P62753
<5394>: Uncommon Training item of A' =  P17542
<5395>: Uncommon Training item of A' =  P97427
<5396>: Uncommon Training item of A' =  Q8CCJ4
<5397>: Uncommon Training item of A' =  Q01196
<5398>: Uncommon Training item of A' =  Q9R016
<5399>: Uncommon Training item of A' =  P22735
<272>: Q86X29 is common in both A' dataset and B dataset
<5400>: Uncommon Training item of A' =  Q9UH62
<5401>: Uncommon Training item of A' =  Q9D0E3
<5402>: Uncommon Training item of A' =  Q8N5H7
<5403>: Uncommon Training item of A' =  ENSP00000344149
<5404>: Uncommon Training item of A' =  Q8ND76
<5405>: Uncommon Training item of A' =  Q99MZ3
<5406>: Uncommon Training item of A' =  Q8K4L3
<5407>: Uncommon Training item of A' =  Q92466
<5408>: Uncommon Training item of A' =  P46020
<5409>: Uncommon Training item of A' =  P31938
<5410>: Uncommon Training item of A' =  P10809
<5411>: Uncommon Training item of A' =  Q64727
<5412>: Uncommon Training item of A' =  Q96IG2
<5413>: Uncommon Training item of A' =  Q86TU7
<5414>: Uncommon Training item of A' =  O00566
<5415>: Uncommon Training item of A' =  P16381
<5416>: Uncommon Training item of A' =  P17096
<5417>: Uncommon Training item of A' =  Q60610
<5418>: Uncommon Training item of A' =  ENSP00000303208
<5419>: Uncommon Training item of A' =  Q8BX17
<5420>: Uncommon Training item of A' =  Q9Z0P5
<5421>: Uncommon Training item of A' =  P78412
<5422>: Uncommon Training item of A' =  Q9UHY1
<5423>: Uncommon Training item of A' =  P70324
<5424>: Uncommon Training item of A' =  Q6NZY4
<5425>: Uncommon Training item of A' =  P11142
<5426>: Uncommon Training item of A' =  P12829
<5427>: Uncommon Training item of A' =  O08581
<5428>: Uncommon Training item of A' =  Q96P48
<5429>: Uncommon Training item of A' =  Q9CQX8
<5430>: Uncommon Training item of A' =  Q61923
<273>: P06748 is common in both A' dataset and B dataset
<274>: P51587 is common in both A' dataset and B dataset
<5431>: Uncommon Training item of A' =  P42229
<5432>: Uncommon Training item of A' =  O95466
<5433>: Uncommon Training item of A' =  P54859
<5434>: Uncommon Training item of A' =  Q9EPQ8
<5435>: Uncommon Training item of A' =  Q922M7
<5436>: Uncommon Training item of A' =  Q9D168
<275>: O95817 is common in both A' dataset and B dataset
<5437>: Uncommon Training item of A' =  Q03721
<5438>: Uncommon Training item of A' =  ENSP00000358263
<5439>: Uncommon Training item of A' =  O96004
<5440>: Uncommon Training item of A' =  Q02641
<5441>: Uncommon Training item of A' =  P20936
<5442>: Uncommon Training item of A' =  Q8C0M0
<5443>: Uncommon Training item of A' =  Q8WX93
<5444>: Uncommon Training item of A' =  P97814
<5445>: Uncommon Training item of A' =  Q8BHR2
<5446>: Uncommon Training item of A' =  P43346
<5447>: Uncommon Training item of A' =  Q9D964
<5448>: Uncommon Training item of A' =  P42681
<5449>: Uncommon Training item of A' =  Q8C996
<5450>: Uncommon Training item of A' =  P60904
<5451>: Uncommon Training item of A' =  Q96C57
<5452>: Uncommon Training item of A' =  Q8IX15
<5453>: Uncommon Training item of A' =  ENSP00000312031
<5454>: Uncommon Training item of A' =  Q8CC35
<5455>: Uncommon Training item of A' =  ENSP00000240185
<5456>: Uncommon Training item of A' =  O35551
<276>: Q9Y266 is common in both A' dataset and B dataset
<5457>: Uncommon Training item of A' =  Q6NUF4
<5458>: Uncommon Training item of A' =  O95477
<5459>: Uncommon Training item of A' =  Q8WUA4
<5460>: Uncommon Training item of A' =  Q92738
<5461>: Uncommon Training item of A' =  P00860
<277>: Q9WVS8 is common in both A' dataset and B dataset
<5462>: Uncommon Training item of A' =  Q9WU74
<5463>: Uncommon Training item of A' =  P97820
<5464>: Uncommon Training item of A' =  Q92900
<5465>: Uncommon Training item of A' =  Q6ZNE5
<5466>: Uncommon Training item of A' =  Q9NZW5
<5467>: Uncommon Training item of A' =  P63058
<5468>: Uncommon Training item of A' =  P38159
<5469>: Uncommon Training item of A' =  P04233
<5470>: Uncommon Training item of A' =  P05783
<5471>: Uncommon Training item of A' =  Q92667
<5472>: Uncommon Training item of A' =  P57780
<5473>: Uncommon Training item of A' =  Q9HCK5
<5474>: Uncommon Training item of A' =  Q7JJ13
<5475>: Uncommon Training item of A' =  Q12982
<5476>: Uncommon Training item of A' =  Q13126
<278>: Q13094 is common in both A' dataset and B dataset
<5477>: Uncommon Training item of A' =  Q9UPU5
<5478>: Uncommon Training item of A' =  Q8TBE7
<5479>: Uncommon Training item of A' =  P13681
<5480>: Uncommon Training item of A' =  Q15361
<5481>: Uncommon Training item of A' =  Q12851
<5482>: Uncommon Training item of A' =  Q06649
<5483>: Uncommon Training item of A' =  Q3UZ39
<5484>: Uncommon Training item of A' =  Q4VGL6
<5485>: Uncommon Training item of A' =  Q9ESN9
<5486>: Uncommon Training item of A' =  Q9UNF1
<5487>: Uncommon Training item of A' =  Q8N1Q3
<5488>: Uncommon Training item of A' =  P27695
<5489>: Uncommon Training item of A' =  O60825
<5490>: Uncommon Training item of A' =  O35071
<5491>: Uncommon Training item of A' =  P53611
<5492>: Uncommon Training item of A' =  Q7Z2W4
<5493>: Uncommon Training item of A' =  Q8BVI5
<5494>: Uncommon Training item of A' =  Q69ZA1
<5495>: Uncommon Training item of A' =  Q96TC7
<5496>: Uncommon Training item of A' =  P48972
<5497>: Uncommon Training item of A' =  Q62108
<5498>: Uncommon Training item of A' =  P11216
<5499>: Uncommon Training item of A' =  Q15477
<5500>: Uncommon Training item of A' =  Q14527
<5501>: Uncommon Training item of A' =  P51946
<5502>: Uncommon Training item of A' =  Q99590
<5503>: Uncommon Training item of A' =  Q9JLM9
<5504>: Uncommon Training item of A' =  Q9D824
<5505>: Uncommon Training item of A' =  O94929
<5506>: Uncommon Training item of A' =  P26431
<279>: O15350 is common in both A' dataset and B dataset
<5507>: Uncommon Training item of A' =  Q9JIK5
<5508>: Uncommon Training item of A' =  Q9P2R7
<5509>: Uncommon Training item of A' =  Q96JJ3
<5510>: Uncommon Training item of A' =  O60711
<5511>: Uncommon Training item of A' =  P04167
<5512>: Uncommon Training item of A' =  P51681
<5513>: Uncommon Training item of A' =  Q9Y4A5
<5514>: Uncommon Training item of A' =  Q9P207
<5515>: Uncommon Training item of A' =  O15162
<5516>: Uncommon Training item of A' =  O35254
<5517>: Uncommon Training item of A' =  P16066
<5518>: Uncommon Training item of A' =  ENSP00000252527
<280>: P37840 is common in both A' dataset and B dataset
<5519>: Uncommon Training item of A' =  P08631
<5520>: Uncommon Training item of A' =  O60716
<5521>: Uncommon Training item of A' =  O95365
<5522>: Uncommon Training item of A' =  Q9BXJ9
<5523>: Uncommon Training item of A' =  Q9CQS8
<5524>: Uncommon Training item of A' =  Q8R1T1
<5525>: Uncommon Training item of A' =  P07197
<5526>: Uncommon Training item of A' =  Q9D4C5
<5527>: Uncommon Training item of A' =  Q03555
<281>: P10912 is common in both A' dataset and B dataset
<5528>: Uncommon Training item of A' =  O08874
<5529>: Uncommon Training item of A' =  Q8K3Z9
<5530>: Uncommon Training item of A' =  P18266
<5531>: Uncommon Training item of A' =  Q16555
<5532>: Uncommon Training item of A' =  P61979
<5533>: Uncommon Training item of A' =  Q6P5Z2
<5534>: Uncommon Training item of A' =  Q99NH2
<5535>: Uncommon Training item of A' =  Q62440
<5536>: Uncommon Training item of A' =  Q9CYR6
<5537>: Uncommon Training item of A' =  P54763
<5538>: Uncommon Training item of A' =  Q8IWQ3
<5539>: Uncommon Training item of A' =  P97751
<282>: O08605 is common in both A' dataset and B dataset
<283>: Q12772 is common in both A' dataset and B dataset
<284>: P29994 is common in both A' dataset and B dataset
<5540>: Uncommon Training item of A' =  Q03468
<5541>: Uncommon Training item of A' =  P62754
<5542>: Uncommon Training item of A' =  Q00651
<5543>: Uncommon Training item of A' =  P98170
<5544>: Uncommon Training item of A' =  P50990
<5545>: Uncommon Training item of A' =  O15126
<285>: P02643 is common in both A' dataset and B dataset
<5546>: Uncommon Training item of A' =  Q8R086
<5547>: Uncommon Training item of A' =  Q9UJU6
<5548>: Uncommon Training item of A' =  P60878
<5549>: Uncommon Training item of A' =  Q8BHL5
<286>: P02545 is common in both A' dataset and B dataset
<5550>: Uncommon Training item of A' =  Q62178
<5551>: Uncommon Training item of A' =  Q6P996
<5552>: Uncommon Training item of A' =  Q13232
<5553>: Uncommon Training item of A' =  Q9WTQ5
<5554>: Uncommon Training item of A' =  P49848
<5555>: Uncommon Training item of A' =  Q7Z3K3
<5556>: Uncommon Training item of A' =  Q9QXJ1
<5557>: Uncommon Training item of A' =  Q99952
<5558>: Uncommon Training item of A' =  Q9BQE9
<5559>: Uncommon Training item of A' =  P25490
<5560>: Uncommon Training item of A' =  Q15911
<5561>: Uncommon Training item of A' =  Q9BUH6
<5562>: Uncommon Training item of A' =  Q9UKK9
<5563>: Uncommon Training item of A' =  O75494
<5564>: Uncommon Training item of A' =  Q15643
<5565>: Uncommon Training item of A' =  Q04736
<5566>: Uncommon Training item of A' =  O95251
<5567>: Uncommon Training item of A' =  Q3UNH4
<5568>: Uncommon Training item of A' =  P39447
<5569>: Uncommon Training item of A' =  Q8BWW9
<5570>: Uncommon Training item of A' =  Q9NPI1
<5571>: Uncommon Training item of A' =  Q9R1Z8
<5572>: Uncommon Training item of A' =  Q9UHB9
<5573>: Uncommon Training item of A' =  P35329
<5574>: Uncommon Training item of A' =  P28715
<5575>: Uncommon Training item of A' =  P42683
<5576>: Uncommon Training item of A' =  P42225
<5577>: Uncommon Training item of A' =  Q07456
<5578>: Uncommon Training item of A' =  Q8K1Y2
<287>: P50406 is common in both A' dataset and B dataset
<5579>: Uncommon Training item of A' =  P31948
<5580>: Uncommon Training item of A' =  Q921M4
<5581>: Uncommon Training item of A' =  P49759
<5582>: Uncommon Training item of A' =  ENSP00000317904
<5583>: Uncommon Training item of A' =  Q96AC1
<5584>: Uncommon Training item of A' =  P24898
<5585>: Uncommon Training item of A' =  Q9CSN1
<5586>: Uncommon Training item of A' =  Q60960
<288>: O54957 is common in both A' dataset and B dataset
<5587>: Uncommon Training item of A' =  Q04864
<5588>: Uncommon Training item of A' =  P51825
<5589>: Uncommon Training item of A' =  P49588
<5590>: Uncommon Training item of A' =  P48193
<5591>: Uncommon Training item of A' =  Q04726
<5592>: Uncommon Training item of A' =  Q9HC52
<5593>: Uncommon Training item of A' =  P16949
<5594>: Uncommon Training item of A' =  ENSP00000357118
<5595>: Uncommon Training item of A' =  P08240
<5596>: Uncommon Training item of A' =  ENSP00000363100
<5597>: Uncommon Training item of A' =  O95983
<5598>: Uncommon Training item of A' =  Q8TBA6
<5599>: Uncommon Training item of A' =  O35889
<5600>: Uncommon Training item of A' =  Q9BUW7
<5601>: Uncommon Training item of A' =  Q2M2Z5
<5602>: Uncommon Training item of A' =  Q68CJ6
<5603>: Uncommon Training item of A' =  Q9R1E0
<5604>: Uncommon Training item of A' =  P32927
<5605>: Uncommon Training item of A' =  Q9DBC3
<5606>: Uncommon Training item of A' =  Q8VH51
<5607>: Uncommon Training item of A' =  Q2VPK5
<5608>: Uncommon Training item of A' =  P10071
<5609>: Uncommon Training item of A' =  Q9D7E4
<5610>: Uncommon Training item of A' =  Q96F24
<5611>: Uncommon Training item of A' =  P26645
<5612>: Uncommon Training item of A' =  Q86W47
<5613>: Uncommon Training item of A' =  Q9QYY0
<5614>: Uncommon Training item of A' =  P61006
<5615>: Uncommon Training item of A' =  P48787
<5616>: Uncommon Training item of A' =  Q05209
<5617>: Uncommon Training item of A' =  Q9H910
<5618>: Uncommon Training item of A' =  Q16539
<5619>: Uncommon Training item of A' =  P48668
<5620>: Uncommon Training item of A' =  P11137
<5621>: Uncommon Training item of A' =  Q6A009
<5622>: Uncommon Training item of A' =  Q4V8C7
<5623>: Uncommon Training item of A' =  Q8BX90
<5624>: Uncommon Training item of A' =  Q9JLZ8
<5625>: Uncommon Training item of A' =  P19525
<5626>: Uncommon Training item of A' =  Q9JI11
<5627>: Uncommon Training item of A' =  P07737
<5628>: Uncommon Training item of A' =  Q8NA72
<5629>: Uncommon Training item of A' =  Q9CQ49
<5630>: Uncommon Training item of A' =  P08651
<5631>: Uncommon Training item of A' =  Q8TEA8
<5632>: Uncommon Training item of A' =  Q9UQ84
<5633>: Uncommon Training item of A' =  P13984
<5634>: Uncommon Training item of A' =  Q13884
<5635>: Uncommon Training item of A' =  Q9BXS6
<5636>: Uncommon Training item of A' =  Q99PE8
<5637>: Uncommon Training item of A' =  O70166
<5638>: Uncommon Training item of A' =  Q13247
<5639>: Uncommon Training item of A' =  Q70E73
<5640>: Uncommon Training item of A' =  Q15149
<5641>: Uncommon Training item of A' =  Q9PU13
<5642>: Uncommon Training item of A' =  Q6NWW9
<5643>: Uncommon Training item of A' =  Q9R049
<5644>: Uncommon Training item of A' =  Q14244
<5645>: Uncommon Training item of A' =  Q6PEM6
<5646>: Uncommon Training item of A' =  O96020
<5647>: Uncommon Training item of A' =  Q9BRX2
<5648>: Uncommon Training item of A' =  P29320
<5649>: Uncommon Training item of A' =  ENSP00000265259
<289>: Q9WV60 is common in both A' dataset and B dataset
<5650>: Uncommon Training item of A' =  Q6NVE8
<5651>: Uncommon Training item of A' =  Q13480
<5652>: Uncommon Training item of A' =  P14246
<5653>: Uncommon Training item of A' =  Q9UIF8
<5654>: Uncommon Training item of A' =  Q02241
<5655>: Uncommon Training item of A' =  P82094
<5656>: Uncommon Training item of A' =  Q9Y6R0
<5657>: Uncommon Training item of A' =  P09066
<5658>: Uncommon Training item of A' =  P42227
<5659>: Uncommon Training item of A' =  Q7M6Y3
<5660>: Uncommon Training item of A' =  Q9QYX7
<5661>: Uncommon Training item of A' =  O00763
<5662>: Uncommon Training item of A' =  P53621
<5663>: Uncommon Training item of A' =  Q9D5T0
<5664>: Uncommon Training item of A' =  Q8VBT0
<5665>: Uncommon Training item of A' =  ENSP00000307666
<5666>: Uncommon Training item of A' =  Q6PNC0
<5667>: Uncommon Training item of A' =  Q9BVG9
<5668>: Uncommon Training item of A' =  P47955
<5669>: Uncommon Training item of A' =  Q9BY78
<5670>: Uncommon Training item of A' =  Q9Y5T5
<5671>: Uncommon Training item of A' =  Q15773
<5672>: Uncommon Training item of A' =  P45984
<5673>: Uncommon Training item of A' =  P07814
<5674>: Uncommon Training item of A' =  Q9DBR7
<290>: Q91V41 is common in both A' dataset and B dataset
<5675>: Uncommon Training item of A' =  P37231
<5676>: Uncommon Training item of A' =  ENSP00000308759
<5677>: Uncommon Training item of A' =  Q93052
<5678>: Uncommon Training item of A' =  P22064
<5679>: Uncommon Training item of A' =  O95235
<5680>: Uncommon Training item of A' =  Q9NR34
<5681>: Uncommon Training item of A' =  Q9JMH9-6
<5682>: Uncommon Training item of A' =  Q8K4G5
<5683>: Uncommon Training item of A' =  Q9Z1S8
<5684>: Uncommon Training item of A' =  ENSP00000350125
<5685>: Uncommon Training item of A' =  P69009
<5686>: Uncommon Training item of A' =  ENSP00000345808
<5687>: Uncommon Training item of A' =  Q06806
<5688>: Uncommon Training item of A' =  Q9WU49
<5689>: Uncommon Training item of A' =  P15151
<5690>: Uncommon Training item of A' =  Q9D8T4
<5691>: Uncommon Training item of A' =  P14410
<5692>: Uncommon Training item of A' =  Q8JZP2
<5693>: Uncommon Training item of A' =  Q8CGN4
<5694>: Uncommon Training item of A' =  P45985
<291>: Q8NEA9 is common in both A' dataset and B dataset
<292>: Q91WL8 is common in both A' dataset and B dataset
<5695>: Uncommon Training item of A' =  O15455
<5696>: Uncommon Training item of A' =  Q69Z89
<5697>: Uncommon Training item of A' =  Q9HAZ1
<5698>: Uncommon Training item of A' =  Q4FJU9
<5699>: Uncommon Training item of A' =  P49590
<5700>: Uncommon Training item of A' =  Q86WR0
<5701>: Uncommon Training item of A' =  Q9Y487
<5702>: Uncommon Training item of A' =  Q8NHP6
<5703>: Uncommon Training item of A' =  P50548
<5704>: Uncommon Training item of A' =  ENSP00000308339
<5705>: Uncommon Training item of A' =  P70398
<5706>: Uncommon Training item of A' =  Q15435
<5707>: Uncommon Training item of A' =  Q01581
<5708>: Uncommon Training item of A' =  O35218
<5709>: Uncommon Training item of A' =  Q9H2G4
<5710>: Uncommon Training item of A' =  Q99PI5
<5711>: Uncommon Training item of A' =  Q8BYR2
<5712>: Uncommon Training item of A' =  P56400
<293>: Q68FM6 is common in both A' dataset and B dataset
<5713>: Uncommon Training item of A' =  Q3YEC7
<5714>: Uncommon Training item of A' =  Q9NX63
<5715>: Uncommon Training item of A' =  Q9R1C7
<5716>: Uncommon Training item of A' =  P02712
<294>: P35570 is common in both A' dataset and B dataset
<5717>: Uncommon Training item of A' =  Q5VTL8
<5718>: Uncommon Training item of A' =  Q9Y388
<5719>: Uncommon Training item of A' =  ENSP00000307265
<5720>: Uncommon Training item of A' =  P28562
<5721>: Uncommon Training item of A' =  Q9CQ10
<5722>: Uncommon Training item of A' =  P29351
<5723>: Uncommon Training item of A' =  P11277
<5724>: Uncommon Training item of A' =  P62242
Common Training item found in Both A' and B dataset = 294
Uncommon Training item found only in A' dataset = 5724


"These 5724 training items comprised the A'' dataset"
