# Supplementary material for: Machine learning approach to predict protein phosphorylation sites by incorporating evolutionary information
Source: BMC Bioinformatics. 2010 May 21;11:273. doi: 10.1186/1471-2105-11-273 (PMC2887807; doi:10.1186/1471-2105-11-273)
Supplement: Additional file 4 — Testing dataset: B (Independent benchmark dataset). The B dataset was collected from the article [17] which the authors of that article used in assessing the prediction performance of the existing five prediction systems. This independent dataset was considered as B dataset in our study. The B dataset contains 297 protein entries, with a total of 393 annotations of phosphorylated serine, threonine and tyrosine sites. Of these 211 serine, 85 threonine and 97 tyrosine sites were annotated. [file 1471-2105-11-273-S4.ZIP]

Archive with 4 entries (3 files):
- B-dataset/
- B-dataset/B-dataset.csv
- B-dataset/B-dataset.ods
- B-dataset/B-dataset.xls
